# Supplementary material for: Contact-dependent killing by Caulobacter crescentus via cell surface-associated, glycine zipper proteins
Source: eLife. 2017 Mar 21;6:e24869. doi: 10.7554/eLife.24869 (PMC5380434; doi:10.7554/eLife.24869)
Supplement: Supplementary file 1. — DOI: http://dx.doi.org/10.7554/eLife.24869.017 [file elife-24869-supp1.xlsx]

## Sheet: Sheet1
Cdz-like peptides identified in UniprotKB
Uniprot ID	Protein names	Gene names	Organism	Length	Sequence
A0A0H3J1I9	Uncharacterized protein	CCNA_03932	Caulobacter crescentus (strain NA1000 / CB15N)	84	MKTLTLAEIDYVSGGSERGAMVSGAAVAGGVGGANYARAAIHGASWGARIGAVGGVAGIVAGALVGAAAGGILAYALYEAVDGS
A0A0H3IXM9	Uncharacterized protein	CCNA_03933	Caulobacter crescentus (strain NA1000 / CB15N)	86	MTALAMNVRELSFEEVDEVAGANMRAASVGVGGVAGAGAGWHAGVAVAARGAMWGARVGAIGGVGGAVAGVVLGAAIALIAYDLAE
A0A060QCC1	Colicin V	SACS_0667	Saccharibacter sp. AM169	136	MRELSVAELDSVSGGGFLGNLLGFGNNQAANQAAGRGTSSGLGDSIIGAIAGAAIGANSGMIIGGIHGGDGGGVLGIGSIGQAVGLIVPTIMGAIDGGILGAIYGFSNGQTWINQLIQGTANGTIGQGPNAAAIRI
A0A060Q8S4	Uncharacterized protein	SACS_0666	Saccharibacter sp. AM169	139	MMRELSFNELGAVSGGGLFGYRDGTASSGSSNSSTGLFPVRASLGFADSLVGGVVDGIVGAAVGGLTGGANGGANGTGGVIGVGVIAEAVGVILGLTVGGLTGAMLGLSGGYVGTQGYRDGAVQAFLTGSLLPKGGGLF
B1FB02	Uncharacterized protein	BamIOP4010DRAFT_1211	Burkholderia ambifaria IOP40-10	81	MLGTLIGPIAGKAKGTVSGGAKGDLLGVGLISGAAGIVVGAALGTIGGGVYGAINDAQQMVKAFNDLMGSIFDWLTPTPRV
A0A095E1G0	Uncharacterized protein	DM43_2786	Burkholderia cepacia (Pseudomonas cepacia)	88	MRELTINELDLVSGATWAGDIAMSAATGWAGAVAGFGIGGVIGGPVGGMIGGAVGFGMGVAASAGFSASGGTFGREPAGTDYSGCSYH
A0A095ES03	Putative membrane protein	DM43_6043	Burkholderia cepacia (Pseudomonas cepacia)	104	MRELTMMEINEVSGGGVMSRLGASVLGGMAGIISGTAKGAVVGGAQGGLLGVGLISGAAGMVVGAVYGVVSGAVYGLVNDAPQTLKVFNTLMENVFDWLAPTPK
A0A095GRZ5	Uncharacterized protein	DM43_5462	Burkholderia cepacia (Pseudomonas cepacia)	111	MRELTSVEVLNVSGAWAKSLEDAARGAALGAVAGGAIGMTLGGKWGGAGGWGFGALAQLVGYAVTPLVATVWGAIGGAIVGGDEALPIIKDILHTSLPSVAGGSPNHGTLA
J7J2B8	Uncharacterized protein	GEM_0028	Burkholderia cepacia GG4	105	MRELTSMELDAVSGGGFFSRIGASVVGGVTGLIEGAWKGGVSGGNAGPGLLGMGSIAAGVGMICGGVLGLVGGVLYGVINDATQTTKWFDKAMESLFDPSSPAPR
A0A087NMS6	Uncharacterized protein	JM78_28090	Burkholderia pyrrocinia (Pseudomonas pyrrocinia)	103	MRELTTMELNEVSGGFFRNMGAGVLGGIAGLVAGGFKGAATGGSTGGILGAGILSAGVGLLVGAGLGLLGGKVYGWVNGAQQTLKVFNRVMEGLFDPNLPAPK
U2FEF0	Colicin V	L810_2159	Burkholderia sp. AU4i	104	MRELTTMECHEVSGGGFFGTVGAALLGATAGLVAGGFKGAATGGSQGGILGFGILSAGVGLIAGAALGVIGGNAYGLVNGVAQTLRIFNRVMEGLFDPNLPAQK
A0A0B1YPG8	Uncharacterized protein	PI86_03695	Burkholderia sp. A9	104	MRELTTMEIDEVSGGGFFSRMGAVGLSGLTGLISGLAKGAVVGGSQGGLLGVGLITGAAGMIIGAVAGTISGVVYGAINDEKQTVKIFNTMMENIFDWLAPSPK
A0A063BJ70	Uncharacterized protein	LIG30_2869	Burkholderia sp. lig30	103	MRELTGIEARNVSGGWATSLDDAARGAIIGGITGGVLAIALGGKLGGAGGFGFGALAQLVGYAVTPLIGTVWGVIAGTLVGGDETLAWAKDAWNNTLPQIALK
A0A063BIH7	Uncharacterized protein	LIG30_1218	Burkholderia sp. lig30	104	MRELTMMEISEVSGGGFFSRIGAMGLGGITGLISGIAKGAVVGGAQGGLLGVGLITGCAGMIIGGVISGVAGVIYGAINDEKQTTKLFNSLMENIFDWLSPTPK
A0A0D0HFT7	KY49.ctg7180000000020_quiver, whole genome shotgun sequence	KY49_6068	Burkholderia sp. MSHR3999	104	MRELTTMELDHVAGAGFWSSIGASFLGALTGFSTGFFKGGVTGGSTGGIVGAGIISAGVGAIAGAIVGLVGGAIYGLMNDWAPTASWFNENMNSLLDPTYPALK
A0A0D5EGR7	Uncharacterized protein	BW23_6033	Burkholderia ubonensis MSMB22	104	MRELTTMELDHVAGAGFWSSMGAGFLGALTGFATGFFKGGVTGGSTGGIVGAGIISAGVGAIAGAIVGLVGGAIYGLMNDWAPTASWFNENMNSLLDPTYPALK
Q13FX7	Putative membrane protein	Bxe_C1147	Burkholderia xenovorans (strain LB400)	114	MRELTSYELQAVSGGDFFSDLGNAFTAVTNVVASATVGALWGGGIGSTMGGRYGATAGGWGFSAISAGVALIFGGVLGAAVGAATGAVIGDAKVMIDKAVEFTSILFGPGSNIA
A0A0A3K5N4	Uncharacterized protein	X946_3302	Burkholderia pseudomallei ABCPW 111	104	MRELTVMELEHVAGAGFWSSLGASVLGALTGFGTGFFKGGVTGGSTGGIVGAGIISAGVGAIAGAIVGLVGGAIYGLMNDWAPTASWFNENMNSLLDPTYPALK
A0A010Q7B6	Uncharacterized protein	H978DRAFT_2302	Alteromonas sp. ALT199	77	MQELSFTEIENVSGGCEEHCWGDFSFAGFMASVGAGALGGMAAGWGGAALGGLSGGLGYAGGKIGDKMSERTTESDE
A0A099L0X4	Uncharacterized protein	ND16A_1317	Thalassotalea sp. ND16A	69	MRELTLNEIENVNGAYSAKEFAAAVFTGGVTGALAGTLIGGGGAVPGAFAGSVIGGIAYLTHEIIMEFS
A0A0C1QBW6	Uncharacterized protein	JF50_13505	Pseudoalteromonas luteoviolacea	72	MRELNVREVQQVSGGDALRGFNWGAAIGTVGGAVWTGSSAGATRGGVIGGALGFSFGFGYGVGTVLYKFATR
A0A0M2T737	Uncharacterized protein	SD53_06410	Rheinheimera sp. IITR-13	77	MKELTFEQVAYISGGDRGDAVAGGAIATGLGAGGYAAAAARGAGYGARAGAIFGVAGFLGGALLGGVVGFIAYEIGK
A0A0M0M971	Uncharacterized protein	WH43_01905	Rheinheimera sp. KL1	86	MQELTFEQVEDVSGGIDLDWGSIWVEVGQGALGGSGGFVGLAVAVGSKAGPGGAILFGTIGAAYGGYSEVMRQLEDHQKPKEKNAA
A0A0G4JTD2	Uncharacterized protein	BN1221_01576	Brenneria goodwinii	127	MLKDIHELNVQEIAFISGGNANSAYEGGCSRAAARGAMTGAMAGAGAGLIRGAVGGVGGGPAGVALGGLSGAAEGGVYGAVTGGITGFVGCRADRSSHNGGGNNSCSSSRSSKGSSCGSSMGGQCSR
D2TK21	Putative membrane protein	ROD_03691	Citrobacter rodentium (strain ICC168) (Citrobacter freundii biotype 4280)	104	MRELHVQEINEVSGAGLFSSLGAAVLGGVMGITSGLYKGGVGGGNTGGIVGAGIIAALVGMCVGGIVYGVQGALYGLVNDWDTTLQVFNNYSEQFFDFSQNVPK
A0A0G9Z1K5	Membrane protein	YA38_09110	Enterobacter aerogenes (Aerobacter aerogenes)	120	MKELTVFEMEEVSGGYTWDFSSASAALTSLASNAVEALGAGILGSVITACVGAGIGGFQGGSNGGVLGFGLLGNAVGAIAGFILGAIGGAVGAVALGWEGSVEALQSLIDSTLHGTFTPW
A0A0D8LQT2	Membrane protein (Uncharacterized protein)	ASU79_23690 ASU85_23380 ASU92_20280 ASV08_22590 ASV09_23445 ASV18_12710 ASV26_22595 SK42_01589 UA44_01855	Enterobacter aerogenes (Aerobacter aerogenes)	121	MKELTVFEMEEISGGYTWDFSSVTSTITSLASNAVEALAIGTLGAIIVSAVGTWIGGVQGGHNGGILGLGLLGNAVGAVVGFVLGAITGAAGAVAFGWDKSMAIFQEFIDSALDGTFAPGS
A0A0F6JV92	Uncharacterized protein	P817_04428	Enterobacter aerogenes UCI 15	121	MKELTVFEMEEISGGYTWDFSSVTSTITSLASNAVEALAIGTLGAIIVSAVGTWIGGVQGGHNGGILGLGLLGNAVGAVVGFVLGAITGAAGAVAFGWDKSMAIFQEFIDSALDGTFAPGS
A0A0M3F5J4	Uncharacterized protein	OA46_08835	Enterobacter cloacae	120	MKELTSIEMNEISGAGILSFLNGEQSFGVALVDAVVGGIYGAVVLSAQGALQGATTGNSTGGGMLGVGSVMAWTGSIWASVQGGVWGAVIGAYEGTAAIDDRTRIFFDSVVFGTGGGFKN
A0A014NU44	Membrane protein	BG55_00055	Erwinia mallotivora	118	MRELSVIEMNEVAGAYSWDFSSAANGLLSVVSNGAELIASVAVGASVGALSIGYIGGRHGAEGGGLLGIGIISQGVGLVAGMILGGIAMGVTGAVTGLDNSLKVAQQFYDAFANGTIA
A0A0Q4NBJ6	Uncharacterized protein	ASF13_20890	Erwinia sp. Leaf53	90	MKELTVGEVEQVSGASLQSVFDGAVTGAVSYALAGGVGGGASILNLGIGQAIGVALGIIVGGVGGGLYGITHTSEQTETFFKGVIESIFG
A0A0A3Z729	Uncharacterized protein	NG99_06355	Erwinia typographi	89	MKKLSVNEINAVSGAGLQEMYEGAVIGATTFAFIGGKWGGLSILNFGIGQLIGVGLGLLVGGTGGALYGATHTSDQVEQFFNNIMDYTG
A0A0A3YQK0	Uncharacterized protein	NG99_22790	Erwinia typographi	104	MRDLTVAEVENVSGGALVSSFSQAFEGAVWGFFDGLSTGVTVGGSASRSAVLGIIAQGVGAVLGGVIGPVVGIVIGGLWGKDIAAEYGESFRNRYGTNGSVTLL
A0A0A3Z830	Uncharacterized protein	NG99_04890	Erwinia typographi	105	MRELNMMEIEAVSGAGFLDTVGAITLGALVGLSVGTVKGGVAGGSVGGILGFGLISAGVTMVIGMVYGTVIGGIFGMVNGWNTTAEYFNEVVAQWFDLSLPVPKV
A0A0A3YH99	Uncharacterized protein	NG99_26580	Erwinia typographi	109	MRELNVREVCAVSGAYGDNAVANILEGIYCSVGAAIIGSWTLAIAGGRGAFSGDVIGIGGGLTALAGMVGGAALGAVAGAIAGPFIGYDKGLVMAEEMIRDLMRGKPGL
W1HGQ7	Uncharacterized protein		Escherichia coli ISC56	84	MVSAATMGTLAAVFGTFVGGTQAGANGGVLGFGLFGNLVGMFVGLVGGAILGAGCGLAWGWDGTMAIIEAGAQGLVDGTFVVWK
W1HID2	Uncharacterized protein		Escherichia coli ISC56	122	MKELTVFEMDTISGGYSWDFSSIQSTVTSLVSNGVEAAASAALGAITWGVYGLLWGGTQSGANGGLLGFGLLGNAVGAVWGTIMGAIGGAVGYAALGWEASVNESMQAMLGIIDGSFVPWSH
R5XG26	Uncharacterized protein	BN745_00457	Klebsiella variicola CAG:634	129	MKELSIMEMDYVSGAADTPGWGTGYTWDFSSTQSAITSLANNLFQLGAGVIVGVVGGTLGGMACGAAIAGNTGGGLGFGLIGALGGAVVGGVAGFVGGLTAGVFWGFDTVCQIAEDVLYAGFNGTLVFW
A0A0G3SFQ2	Membrane protein (Uncharacterized protein)	AB185_33885 SK91_04421	Klebsiella oxytoca	120	MKQLTVFEMEEISGGYCWDFSSITGALTSIVFNSAEAIGASILGATAGALAGSAMGGIFGGNGGGILGIGSIGQAVGMIYGLCVGGVGGAIAGAMVGWDITLDKCIEMFDGFVDGTLAYW
A0A0M3VLG3	Uncharacterized protein	KOJKO3_c0379	Klebsiella oxytoca	121	MKELTIFEMEEIAGGYSWDFSSASAGIQSLVCNAVEAIGSTALGAIVGAGVGTLIGGTQSGENGGLLGFGMFGNLVGMFWGMLWGGVAAGAGALAVGWDETLSYVKTTVDKVLDGTFVPWS
A0A0G3RBW8	Uncharacterized protein	SK88_00749	Klebsiella oxytoca	121	MKQLTVFEMEAISGGYSWDMSSIGGILTSLVSNAAELATSATLGASVGGIYGSIIGGRWGGAGGGILGFGAIGQGVGMVWGLVVGAIGCGVAASVVGWDKTYELAMGAIAGSIDGTLTPWN
A0A0J2G5F0	Uncharacterized protein	SK89_02459	Klebsiella oxytoca	121	MKQLTVFEMEAISGGYSWDFSSIQSSITSLVSNGVEAVVSAATMGTLAAVFGTFVGGTQAGANGGVLGFGLFGNLVGMFVGLVGGAILGAGCGLAWGWDGTMAIIEAGAQGLVDGTFVVWK
A0A0J2GK34	Uncharacterized protein	SK89_02458	Klebsiella oxytoca	122	MKELTVFEMDTISGGYSWDFSSIQSTVTSLVSNGVEAAASAALGAITWGVYGLLWGGTQSGANGGLLGFGLLGNAVGAVWGTIMGAIGGAVGYAALGWEASVNESMQAMLGIIDGSFVPWSH
A0A0H3H266	Uncharacterized protein	KOX_08700	Klebsiella oxytoca (strain ATCC 8724 / DSM 4798 / JCM 20051 / NBRC 3318 / NRRL B-199 / KCTC 1686)	120	MKQLTVFEMEEISGGYSWDFSSVANALSSIICNGAEAIGASILGATAGALAGSAMGGIFGGNGGGILGIGSIGQAVGMIYGLCVGGVGGAIAGAMVGWDITLDKCIEMFDGFVDGTLAYW
A0A0E0WV06	Colicin V	A225_0408	Klebsiella oxytoca E718	120	MKQLTVFEMEEISGGYSWDFSSVANALSSIICNGAEAIGASILGATAGALAGSAMGGIFGGNGGGILGIGSIGQAVGMIYGLCVGGVGGAIAGAMVGWDITLDKCIEMFDGFVDGTLAYW
A0A068H5Z6	Membrane protein	KONIH1_02330	Klebsiella oxytoca KONIH1	120	MKQLTVFEMEEISGGYSWDFSSVANALSSIICNGAEAIGASILGATAGALAGSAMGGIFGGNGGGILGIGSIGQAVGMICGLYIGGLGGAVAGVMVGWDITLDKCIEMFDGFVDGTLAYW
K6K8V7	Uncharacterized protein	KOXM_18404	Klebsiella oxytoca M5al	121	MKELTIFEMEEIAGGYSWDFSSASAGIQSLVCNAVEAIGSTALGAIVGAGVGTLIGGTQSGENGGLLGFGMFGNLVGMFWGMLWGGVACGAGALAVGWDETLSYVKTTVDKVLDGTFVPWS
A0A0J4QIR9	Uncharacterized protein (Fragment)	SM73_04510	Klebsiella pneumoniae	48	MKELTVFEMEEISAGADIFGNIGAAALGAVVGAVWGTLIGGTQSGANG
A0A0J4QGQ5	Uncharacterized protein	SM73_04509	Klebsiella pneumoniae	57	MLGFGLIGNAVGAVWGFIAGGLSGGVGGFAAGWDTTLEVVVQGYKNFFDGTFTPWSQ
B4DCT5	MceL		Klebsiella pneumoniae	89	MRALTENDFFAVSGADRGDAAVAGAVAGGTAGAAAGGWAGAQMGATVGSLAGPVGTVVGFVAGAAAGRYGGAFIYDSFSSPSNSSSSGS
A0A0A5TRX1	Colicin V synthesis protein	MC50_25155	Klebsiella pneumoniae	107	MRELNVMEIDAVSGAGLFSSLTSAILGATAAGFAGAIIGGMHGGDGGGVLGFGAIGQLVGMIGGGLIGVVGGAVGGAVIGWDDPGSVTSSVLQFVNNVSSGDFMRAA
A0A085DJX4	Membrane protein (Uncharacterized protein)	AGG09_11935 AN633_25665 APT81_28775 APT82_21655 APT87_16990 APU04_16310 APU19_01985 AQD68_11575 AQD73_11530 AT478_12680 AT479_03940 KPLM21_1000125 MS6671_03740	Klebsiella pneumoniae	116	MHQLTVFEMEEISGGALTDTLTDIVTWAAKEVGAIALGASLGAIFGTAYAGRWGGVSGGIFGIGSIGQGVGMIAGVILGGVCFGIAAGIVGWDMTLDYAQGVMDAIYDGTLNFWSN
A0A0V9MFK3	Uncharacterized protein	APU09_10665	Klebsiella pneumoniae	116	MHQLTVFEMEEISGGALTDTLSDVATWVAKEIGAVALGVSIGAIMGTAFAGRWGGVSGGIFGIGSIGQLVGMISGVILGGVCFGAAAGIVGWDMTLEYAQGAMNAIYDGTLNFWSN
A0A0V9RRA6	Uncharacterized protein	APU20_19380	Klebsiella pneumoniae	116	MKELTVFEMEEISGGALSDTMSDVVTWIAQEIGAITLGASLGALLGTAYAGRWGGVSGGIFGIGSIGQGVGMIAGVILGGVCFGIAAAVVGWDTTFDVVMKGLDGLIDGTFNIWSN
A0A0J5AUT9	High-affinity branched-chain amino acid ABC transporter membrane protein	SM66_00371	Klebsiella pneumoniae	116	MHQLTVFEMEEISGGALTDTLSDIATWAFQEVSAIALGASLGALAGTAFAGRWGGVSGGIFGIGSIGQGVGMIAGVILGGVCFGIAAGVVGWDLTLEYAKMGVGGVFDGTFNFWSN
A0A0J5B3G5	High-affinity branched-chain amino acid ABC transporter membrane protein	SM87_00192	Klebsiella pneumoniae	116	MHQLTVFEMEEISGGALTDTLTDIVTWAAKEVGAVALGASLGAIFGTAYAGRWGGVSGGIFGIGSIGQGVGMIAGVILGGVCFGIAAGIVGWDMTLDYAQGVMDAIYDGTLNFWSN
A0A0V9HQ17	Uncharacterized protein	APT98_11490	Klebsiella pneumoniae	117	MKEITALEMEQVSGSGIVDLLNGTQGFLQGVVDTTLGAILGVSLGAPAGSVLGGYYGGSSGGGLLGVGVFGTIVGWGAGLVLGAIAGGVYGSFYGVDKMNEIVLQIIDAATSGSWVA
A0A0V8UB12	Membrane protein (Uncharacterized protein)	APT65_03790 APU00_19755 APU03_28715 APU14_24975 AT469_02080 AT470_23060 AT471_10295 AT472_10135 AT473_09560 AT474_22475 AT475_13750 AT477_03020 AT480_00460 AT482_09265 AU361_04505	Klebsiella pneumoniae	120	MKELTINEMESIAGAYSWDFSSFSSALTSILSNSAEAVASALLLGSAAAALGSTIGGTHGSDNGGLFGVGTLGMAIGGLYGLIAGAITGAISGLMYGWDAASAEATKMWDSFSSGSHGIY
A0A0V9BVH3	Uncharacterized protein	APT85_18510	Klebsiella pneumoniae	120	MKELSVIEMESIAGAYSWDFSSLGSALTSIVSNGVEAVASAVTLGSILASYGSSIGGTHGSDNGGIFGIGTIGMAVGGLWGLIAGGIIGAITGALLGWDDSMQLTMDGYKGLIDGTTGIF
W9BJP0	Uncharacterized protein	APT85_18515 BN49_4898	Klebsiella pneumoniae	120	MKELSVIEMESISGAYSWDFSSLGSAISSIASNGVEAVASALLLGAITAGGGSIVGGSHGSDNGGIFGVGTIGMMIGGLYGLIVGAINGAAAGFFLGWDQSKQIAIDSLEGIFNGTPGIY
R4Y4J8	Uncharacterized protein	APT86_10920 KPR_0517	Klebsiella pneumoniae	120	MKELTVFEMEEISGGYSWDFSSFSSALTSIASNGVEAVASALFGGAVLGMWGSIIGGCNGGNGGGLLGVGTLGMAIGGAWGLVVGAIGGAIAATVVGWDATSSILSELIEGAANGTFKLW
W9BK29	Uncharacterized protein	BN49_4897	Klebsiella pneumoniae	120	MKELSVIEMESIAGAYSWDFSSLGSALTSIVSNGVEAVASAVTLGSILASYGSSIGGTHGSDNGGIFGVGTIGMAVGGLWGLIAGGIIGAITGALLGWDDSMQLTMDGYKGLIDGTTGIF
A0A0M5MVR8	Uncharacterized protein	KPYH43_c4758	Klebsiella pneumoniae	120	MKELSVIEMESIAGAYSWDFSSLGSALSSIVSNGVEAVASAVTLGSILASYGSSIGGTHGSDNGGIFGVGTIGMAVGGLWGLIAGGIIGGITGALLGWDDSMQLTMDGYKGLIDGTTGIF
A0A0M3VKZ4	Protein phosphatase 2C domain containing protein	KPYH43_c4759	Klebsiella pneumoniae	120	MKELSVIEMESISGAYSWDFSSLGSAISSIASNGVEAVASALLLGAITAGGGSIVGGVHGSDNGGIFGVGTIGMMIGGLYGIIVGAINGASAGLFLGWDQSKQIAIDSLEGIFKGTPGIY
A0A0C7KLB4	Membrane protein (Uncharacterized protein)	AC565_03320 AN966_15665 AOT20_05125 AOT23_05364 APU21_09220 PMK1_02008	Klebsiella pneumoniae	121	MRELNVFEMQEISGGYSWDTSSFMSTLTSLVTNGVEAVGSAIAFGTVAAMWGAFAAGGKAGDGGGILGFGIIAELGGVIFGAIGGFIGGAVSGIALGWEQTVKYIADSYTSALDGTFTPWA
A0A0V8VZ91	Membrane protein (Uncharacterized protein)	AL476_10205 AL482_08855 AOT21_05378 AOT24_05579 AOT25_05087 APT66_04050 APT67_04230 APT68_01005 APT69_00725 APT70_25155 APT71_09300 APT72_10605 APT73_16830 APT76_29205 APT77_06910 APT78_20895 APT80_05840 APT83_21455 APT84_16580 APT90_08455 APT91_13590 APT92_28735 APU05_01085 APU08_09735 APU15_10685 APU22_16810 K16_07385 K26_20155 K28_17945 K41_30625	Klebsiella pneumoniae	121	MKQLTVFEMEAISGGYSWDFSSIQSSITSLVSNGVEAVVSAATMGTLAAVFGTFVGGTQAGANGGVLGFGLFGNLVGMFVGLVGGAILGAGCGLAWGWDGTMAIIEAGAQGLVDGTFVVWK
A0A0V8XK31	Uncharacterized protein	APT74_11455	Klebsiella pneumoniae	121	MKELTVFEMEEISGGYSWDFSSFSSALTSIASNGVEAVASALFGGAMFGMMGSIIGGCNGGNGGGLLGFGTLGMAIGGAWGLVVGAIGGAIASATIGWDATNAMISEFAEGAANGTFKLWG
A0A0W0GPH5	Uncharacterized protein	AR445_21915	Klebsiella pneumoniae	121	MKELTAIEMNDISGAGIKQILDGSQNMFAGLVDATVGAAIGLIGYASGGGLQGGLTGNGSGGGLLGFGTIAMGIGALWGAIQGGIFGTIMGAYNGADYVNGQITRLIDGILDGTAGGFKAN
A0A0W1T6X4	Membrane protein	K27_25475	Klebsiella pneumoniae	121	MKQLTVFEMEAISGGYSWDFSSIQSSITSLVSNGVEAVVSAATMGTLAAVFGTFVGGTQSGANGGVLGFGLFGNLVGMFVGLVGGAILGAGCGLAWGWDGTMAIIEAGAQGLVDGTFVVWK
A0A0V8YJ24	Membrane protein (Uncharacterized protein)	AL476_10210 AL482_08850 AOT21_05379 AOT24_05578 AOT25_05086 APT66_04055 APT67_04235 APT68_01010 APT69_00730 APT70_25160 APT71_09295 APT72_10610 APT73_16835 APT76_29210 APT77_06915 APT78_20890 APT80_05835 APT83_21460 APT84_16575 APT90_08450 APT91_13585 APT92_28730 APU05_01090 APU08_09740 APU15_10690 APU22_16805 K16_07380 K24_11015 K25_29800 K28_17940 K41_30630	Klebsiella pneumoniae	122	MKELTVFEMDTISGGYSWDFSSIQSTVTSLVSNGVEAAASAALGAITWGVYGLLWGGTQSGANGGLLGFGLLGNAVGAVWGTIMGAIGGAVGYAALGWEASVNESMQAMLGIIDGSFVPWSH
A0A0W0GPH0	Uncharacterized protein	AR445_21910	Klebsiella pneumoniae	128	MKELTAIEMDDISGAGIRQILDGTQDLLSGLVDATVGATIGLIGYASGGGLQGGLTGNGAGGGALGFGTIAMGIGALWGAIQGGIFGAIMGAYNGADYVNGQVTRLIDGILDGTAGGFKANGGFSISF
A0A0J4R203	Uncharacterized protein	SM74_04819	Klebsiella pneumoniae	129	MKELSIMEMDYVSGAADTPGWGTGYIWDFSSAQSAITSLANNLFQAGAGLIIGGVGGTLGGMATGAAIGGNTGGMLGFGLIGALGGAIVGGIAGLVGGLTAGLFGGYDTVCQIFEDVLYAGFNGTLVFW
A0A0J4WAY9	Uncharacterized protein	SM74_04820	Klebsiella pneumoniae	129	MKELSIMEMGYVSGAADTPGWGTGYTWDFSSTQSAIISLANNLFQAGAGLIVGGVGGTLGGMATGAAIGGNTGGMLGFGLIGALGGAIVGGIAGLVGGLTAGLFGGFDTVMQIAEDVLYAGFNGTLVFW
B5Y363	Uncharacterized protein	KPK_5132	Klebsiella pneumoniae (strain 342)	73	MVGSIIGGAHGGDGGGLLGFGALGQGVGMIWGLVVGAITCGIAGAAAGWDNTLQYCLDVYGGMIDGTFTPWGS
W8UPL8	Putative membrane associated protein	KPNJ2_05037	Klebsiella pneumoniae 30684/NJST258_2	121	MKQLTVFEMEAISGGYSWDFSSIQSSITSLVSNGVEAVVSAATMGTLAAVFGTFVGGTQAGANGGVLGFGLFGNLVGMFVGLVGGAILGAGCGLAWGWDGTMAIIEAGAQGLVDGTFVVWK
W8URW0	Putative membrane associated protein	KPNJ2_05038	Klebsiella pneumoniae 30684/NJST258_2	122	MKELTVFEMDTISGGYSWDFSSIQSTVTSLVSNGVEAAASAALGAITWGVYGLLWGGTQSGANGGLLGFGLLGNAVGAVWGTIMGAIGGAVGYAALGWEASVNESMQAMLGIIDGSFVPWSH
A0A0H4Z2M9	Membrane protein	J052_24485	Klebsiella pneumoniae 500_1420	121	MKQLTVFEMEAISGGYSWDFSSIQSSITSLVSNGVEAVVSAATMGTLAAVFGTFVGGTQAGANGGVLGFGLFGNLVGMFVGLVGGAILGAGCGLAWGWDGTMAIIEAGAQGLVDGTFVVWK
A0A0H4Z588	Membrane protein	J052_24490	Klebsiella pneumoniae 500_1420	122	MKELTVFEMDTISGGYSWDFSSIQSTVTSLVSNGVEAAASAALGAITWGVYGLLWGGTQSGANGGLLGFGLLGNAVGAVWGTIMGAIGGAVGYAALGWEASVNESMQAMLGIIDGSFVPWSH
V0BAR4	Bacteriocin-type signal sequence	HMPREF1619_00248	Klebsiella pneumoniae 909957	120	MKELTVFEMEEISGGYSWDFSSFSSALTSIASNGVEAVASALFGGAVLGMWGSIIGGCNGGNGGGLLGVGTLGMAIGGAWGLVVGAIGGAIAATVVGWDATSSILSELIEGAANGTFKLW
A0A0H4YLP7	Membrane protein	H218_24800	Klebsiella pneumoniae DMC1097	121	MKQLTVFEMEAISGGYSWDFSSIQSSITSLVSNGVEAVVSAATMGTLAAVFGTFVGGTQAGANGGVLGFGLFGNLVGMFVGLVGGAILGAGCGLAWGWDGTMAIIEAGAQGLVDGTFVVWK
A0A0H4YP63	Membrane protein	H218_24805	Klebsiella pneumoniae DMC1097	122	MKELTVFEMDTISGGYSWDFSSIQSTVTSLVSNGVEAAASAALGAITWGVYGLLWGGTQSGANGGLLGFGLLGNAVGAVWGTIMGAIGGAVGYAALGWEASVNESMQAMLGIIDGSFVPWSH
W1DJV3	Uncharacterized protein		Klebsiella pneumoniae IS43	84	MVSAATMGTLAAVFGTFVGGTQAGANGGVLGFGLFGNLVGMFVGLVGGAILGAGCGLAWGWDGTMAIIEAGAQGLVDGTFVVWK
W1E8S6	Colicin V		Klebsiella pneumoniae IS46	121	MRELNVFEMQEISGGYSWDTSSFMSTLTSLVTNGVEAVGSAIAFGTVAAMWGAFAAGGKAGDGGGILGFGIIAELGGVIFGAIGGFIGGAVSGIALGWEQTVKYIADSYTSALDGTFTPWA
A0A0P0JXB7	Uncharacterized protein	KLP1_14835	Klebsiella pneumoniae KP-1	120	MKELTINEMESIAGAYSWDFSSFSSALTSILSNSAEAVASALLLGSAAAALGSTIGGTHGSDNGGLFGVGTLGMAIGGLYGLIAGAITGAISGLMYGWDAASAEATKMWDSFSSGSHGIY
V3KAU2	Uncharacterized protein	L390_03526	Klebsiella pneumoniae MGH 44	121	MKQLTIVEMNDVSGAGIQQILDGSQNVLYGLLDATIAAVLLGFGTSGAGALQGGVTGNGSGGGMLGFGVITIGIGSIWGAIQGAVTGAIWGAYVGTETSVEYIKKGVDAWFAGTFGGWTPN
A0A0M2QTI3	Membrane protein	T653_12050	Klebsiella pneumoniae MRSN 3852	120	MKELTINEMESIAGAYSWDFSSFSSALTSILSNSAEAVASALLLGSAAAALGSTIGGTHGSDNGGLFGVGTLGMAIGGLYGLIAGAITGAISGLMYGWDAASAEATKMWDSFSSGSHGIY
A0A0M4J647	Uncharacterized protein	AKK42_22870	Klebsiella pneumoniae subsp. pneumoniae	116	MHQLTVFEMEEISGGALTDTLTDIMTWAAKEVGAIALGASLGAIFGTGYAGRWGGVSGGIFGIGSIGQGVGMIAGVILGGVCFGIAAGIVGWDMTLHYATGVMDAVYDGTLNFWSN
A0A0P8AID7	Uncharacterized protein	AN679_22435	Klebsiella pneumoniae subsp. pneumoniae	116	MHQLTVFEMEEISGGALTDTLSDVATWVAKEIGAVALGVSIGAIMGTAFAGRWGGVSGGIFGIGSIGQLVGMISGVILGGVCFGAAAGIVGWDMTLEYAQGAMNAIYDGTLNFWSN
A0A0U4XPC9	Uncharacterized protein	AWN66_15615	Klebsiella pneumoniae subsp. pneumoniae	121	MRELNVFEMQEISGGYSWDTSSFMSTLTSLVTNGVEAVGSAIAFGTVAAMWGAFAAGGKAGDGGGILGFGIIAELGGVIFGAIGGFIGGAVSGIALGWEQTVKYIADSYTSALDGTFTPWA
A0A0M1T3Q0	Membrane protein	KPNIH32_02105	Klebsiella pneumoniae subsp. pneumoniae	121	MKQLTVFEMEAISGGYSWDFSSIQSSITSLVSNGVEAVVSAATMGTLAAVFGTFVGGTQAGANGGVLGFGLFGNLVGMFVGLVGGAILGAGCGLAWGWDGTMAIIEAGAQGLVDGTFVVWK
A0A0P8RCB9	Uncharacterized protein	AN687_15285	Klebsiella pneumoniae subsp. pneumoniae	122	MKELTVFEMEEISGGYSWDFSSLSSSLTSLVSNGVEAVGAAILGGTIAAVAGTLIGGTQSGANGGLLGFGLLGNLVGMFWGLAMGAIGGAIGGAAIGWDGTLGYVKETVEGILNGTFVPWSH
A0A0M1T2J8	Membrane protein	KPNIH32_02100	Klebsiella pneumoniae subsp. pneumoniae	122	MKELTVFEMDTISGGYSWDFSSIQSTVTSLVSNGVEAAASAALGAITWGVYGLLWGGTQSGANGGLLGFGLLGNAVGAVWGTIMGAIGGAVGYAALGWEASVNESMQAMLGIIDGSFVPWSH
A6TH58	High-affinity branched-chain amino acid transport protein (ABC superfamily, membrane)	KPN_04538	Klebsiella pneumoniae subsp. pneumoniae (strain ATCC 700721 / MGH 78578)	108	MEEISGGALTDTLTDIVTWAAKEVGAIALGASLGAIFGTAYAGRWGGVSGGIFGIGSIGQGVGMIAGVILGGVCFGIAAGIVGWDMTLDYAQGVMDAIYDGTLNFWSN
A0A0H3GHY6	Uncharacterized protein	KPHS_03850	Klebsiella pneumoniae subsp. pneumoniae (strain HS11286)	121	MKQLTVFEMEAISGGYSWDFSSIQSSITSLVSNGVEAVVSAATMGTLAAVFGTFVGGTQAGANGGVLGFGLFGNLVGMFVGLVGGAILGAGCGLAWGWDGTMAIIEAGAQGLVDGTFVVWK
A0A0K0GST3	Membrane protein	KPNIH10_01985	Klebsiella pneumoniae subsp. pneumoniae KPNIH10	121	MKQLTVFEMEAISGGYSWDFSSIQSSITSLVSNGVEAVVSAATMGTLAAVFGTFVGGTQAGANGGVLGFGLFGNLVGMFVGLVGGAILGAGCGLAWGWDGTMAIIEAGAQGLVDGTFVVWK
A0A0K0GSP3	Membrane protein	KPNIH10_01980	Klebsiella pneumoniae subsp. pneumoniae KPNIH10	122	MKELTVFEMDTISGGYSWDFSSIQSTVTSLVSNGVEAAASAALGAITWGVYGLLWGGTQSGANGGLLGFGLLGNAVGAVWGTIMGAIGGAVGYAALGWEASVNESMQAMLGIIDGSFVPWSH
A0A0M1XHF3	Uncharacterized protein	HMPREF1308_04607	Klebsiella pneumoniae subsp. pneumoniae WGLW5	120	MKELTINEMESIAGAYSWDFSSFSSALTSILSNSAEAVASALLLGSAAAALGSTIGGTHGSDNGGLFGVGTLGMAIGGLYGLIAGAITGAISGLMYGWDAASAEATKMWDSFSSGSHGIY
C8TCX8	Bacteriocin-type signal sequence	HMPREF0484_5472	Klebsiella pneumoniae subsp. rhinoscleromatis ATCC 13884	120	MKELTVFEMEEISGGYSWDFSSFSSALTSIASNGVEAVASALFGGAVLGMWGSIIGGCNGGNGGGLLGVGTLGMAIGGAWGLVVGAIGGAIAATVVGWDATSSILSELIEGAANGTFKLW
Z5D3V6	Uncharacterized protein	P821_04999	Klebsiella pneumoniae UCI 18	129	MKELSMVEMDCVSGAADTPGWGTGYIWDFSSAQSAITSLANNLFQAGAGLIIGGVGGTLGGMATGAAIGGNTGGMLGFGLIGALGGAIVGGIAGLVGGLTAGLFGGYDTVCQIFEDVLYAGFNGTLVFW
Z5D4R2	Uncharacterized protein	P821_05000	Klebsiella pneumoniae UCI 18	129	MKELSIMEMDYVSGAADTPGWGTGYIWDFSSAQSAITSLANNLFQAGAGLIIGGVGGTLGGMATGAAIGGNTGGNLGFGLIGALGGAIVGGIAGLVGGLTAGLFGGFDTVFQIAEDVLYAAFNGTFVLW
Z5D3U5	Uncharacterized protein	P821_05001	Klebsiella pneumoniae UCI 18	129	MKELSIMEMGYVSGAADTPGWGTGYTWDFSSTQSAIISLANNLFQAGAGLIVGGVGGTLGGMATGAAIGGNTGGMLGFGLIGALGGAIVGGIAGLVGGLTAGLFGGFDTVMQIAEDVLYAGFNGTLVFW
V3D5C3	High-affinity branched-chain amino acid ABC transporter membrane protein	L425_04382	Klebsiella pneumoniae UCICRE 14	116	MHQLTVFEMEEISGGALTDTLTDIMTWAAKEAGAVALGASLGAIFGTAFAGRWGGAGGGLLGFGAIGQGVGMLFGLVAGGVCFGIAAGIVGWDMTLDYATGVMDAVYDGTLNFWSN
A0A0H4ZJV8	Membrane protein	H224_24545	Klebsiella pneumoniae UHKPC07	121	MKQLTVFEMEAISGGYSWDFSSIQSSITSLVSNGVEAVVSAATMGTLAAVFGTFVGGTQAGANGGVLGFGLFGNLVGMFVGLVGGAILGAGCGLAWGWDGTMAIIEAGAQGLVDGTFVVWK
A0A0H4ZH56	Membrane protein	H224_24550	Klebsiella pneumoniae UHKPC07	122	MKELTVFEMDTISGGYSWDFSSIQSTVTSLVSNGVEAAASAALGAITWGVYGLLWGGTQSGANGGLLGFGLLGNAVGAVWGTIMGAIGGAVGYAALGWEASVNESMQAMLGIIDGSFVPWSH
A0A0H5A0P4	Membrane protein	H222_24610	Klebsiella pneumoniae UHKPC33	121	MKQLTVFEMEAISGGYSWDFSSIQSSITSLVSNGVEAVVSAATMGTLAAVFGTFVGGTQAGANGGVLGFGLFGNLVGMFVGLVGGAILGAGCGLAWGWDGTMAIIEAGAQGLVDGTFVVWK
A0A0H4ZYB0	Membrane protein	H222_24615	Klebsiella pneumoniae UHKPC33	122	MKELTVFEMDTISGGYSWDFSSIQSTVTSLVSNGVEAAASAALGAITWGVYGLLWGGTQSGANGGLLGFGLLGNAVGAVWGTIMGAIGGAVGYAALGWEASVNESMQAMLGIIDGSFVPWSH
W8XGS9	Uncharacterized protein	KPSB59_4010013	Klebsiella quasipneumoniae	121	MKQLTIVEMNDVSGAGIQQIIDGSQNVLFGLLDAAIGAVLLGFGASGAGGLQGGVTGNGSGGGILGFGVITIGIGSIWGAIQGAVTGAVWGAYVGADTSVEYIKKGVDAWFAGTIGGWTPN
A0A060V8R9	Uncharacterized protein	KQQSB11_60016	Klebsiella quasipneumoniae subsp. quasipneumoniae	116	MHQLTVFEMEEISGGALTDTLSDIATWAFQEVSAIALGASLGALAGTAFAGRWGGVSGGIFGIGSIGQGVGMIAGVILGGVCFGIAAGVVGWDLTLEYAKMGVGGVFDGTFNFWSN
W8Y3M3	High-affinity branched-chain amino acid ABC transporter membrane protein	SB30_60015	Klebsiella quasipneumoniae subsp. similipneumoniae	119	MQQLTAFEMENISGGTISLENLANGLLDAATFVAKEAGAGIIGAAIGALYGASFGLRWGGEGGGILGFGLIGGWVGAVGGAIVSGAVLGTIGVLLGWDTISDLTVQSLEGLINGTFNFW
J6HTV7	Uncharacterized protein	HMPREF1144_2151	Klebsiella sp. OBRC7	120	MKQLTVFEMEEISGGYSWDFSSITGALTSIVFNSAEAIGASILGATAGALAGSAMGGIFGGNGGGILGIGSIGQAVGMIYGLCVGGVGGAIAGAMVGWDITLDKCIEMFDGFVDGTLAYW
A0A0M4HJH5	Uncharacterized protein	AKG92_15135	Klebsiella variicola	116	MHQLTVFEMEEISGGALTDTLTDIMTWAAKEVGAIALGASLGAIFGTGYAGRWGGVSGGIFGIGSIGQGVGMIAGVILGGVCFGIAAGIVGWDMTLHYATGVMDAVYDGTLNFWSN
A0A0I9NVE9	High-affinity branched-chain amino acid ABC transporter membrane protein	BN1007_150184	Klebsiella variicola	116	MKELTVFEMEEISGGALSDTMSDVVTWIAQEIGAITLGASLGALLGTAFAGRWGGVSGGIFGIGSIGQGVGMIAGVILGGVCLGIAAGVVGWDVTMSYVEQGFQGIFDGTFNFWSN
A0A0C7KSH0	Genome assembly 8917 (High-affinity branched-chain amino acid ABC transporter membrane protein)	BN1007_200041 BN1200_1660019 KV8917_750042	Klebsiella variicola	116	MKELTVFEMEEISGGALSDTMSDVVTWIAQEIGAITLGASLGALLGTAYAGRWGGVSGGIFGIGSIGQGVGMIAGVILGGVCFGIAAAVVGWDTTFDVVMKGLDGLIDGTFNIWSN
A0A0I9Q5N9	High-affinity branched-chain amino acid ABC transporter membrane protein	BN1200_660001	Klebsiella variicola	116	MKELTVFEMEEISGGALSDTMSDVVTWIAQEIGAIALGASLGALLGTAFAGRWGGVSGGIFGIGSIGQGVGMIAGVILGGVCLGIAAAVVGWDVTMSYVEQGFQGLFDGTFNFWSN
A0A0B7GFN4	Uncharacterized protein	KVR801_460133	Klebsiella variicola	122	MKELTVFEMEEISGGYSWDFSSLSSSLTSLVSNGVEAVGAAILGGTIAAVAGTLIGGTQSGANGGLLGFGLLGNLVGMFWGLAMGAIGGAIGGAAIGWDGTLGYVKETVEGILNGTFVPWSH
A0A0I9QDL4	Uncharacterized protein	BN1200_880024	Klebsiella variicola	129	MKELSIMEMGYVSGAADTPGWGTGYTWDFSSTQSAIISLANNLFQAGAGLIVGGVGGTLGGMATGAAIGGNTGGMLGFGLIGALGGAIVGGIAGLVGGLTAGLFGGFDTVMQIAEDVLYAGFNGTLVFW
A0A0I9QAX8	Uncharacterized protein	BN1200_880025	Klebsiella variicola	129	MKELSIMEMDYVSGAADTPGWGTGYIWDFSSAQSAITSLANNLFQAGAGLIIGGVGGTLGGMATGAAIGGNTGGNLGFGLIGALGGAIVGGIAGLVGGLTAGLFGGFDTVFQIAEDVLYAAFNGTFVLW
A0A0I9QDL8	Uncharacterized protein	BN1200_880026	Klebsiella variicola	129	MKELSMVEMDCVSGAADTPGWGTGYIWDFSSAQSAITSLANNLFQAGAGLIIGGVGGTLGGMATGAAIGGNTGGMLGFGLIGALGGAIVGGIAGLVGGLTAGLFGGYDTVCQIFEDVLYAGFNGTLVFW
J1R259	Uncharacterized protein	Y71_4014	Kosakonia radicincitans DSM 16656	73	MGFAGGAAIGGKHGGDGGGLLGIGSIGQGVGMIGAGIIGSISCAVGATIVGFDKTWEYSKKFLDGLFSGTFVP
A0A063XXB2	Uncharacterized protein	AW40_01290	Kosakonia radicincitans UMEnt01/12	79	MKELNAIEMQEVSGSGILSTVGSMVGAGIGSIFDAIIPGESTLVTDACRTIGRFIGAIAENPLGVFGVILGNLLNRNNG
A0A063XMC3	Membrane protein	AW40_24900	Kosakonia radicincitans UMEnt01/12	113	MKTLSVQDMNNVSGAYSWNNWTSIFSNTVEAIASAAMGAAMGFAGGAAIGGKHGGDGGGLLGIGSIGQGVGMIGAGIIGSISCAVGATIVGFDKTWEYSKKFLDGLFSGTFVP
A0A0D1BRY5	LG58.unitig_0_quiver, whole genome shotgun sequence	LG58_4826	Kosakonia radicincitans YD4	113	MKTLSVQEMNNVSGAYSWNSWTSIFSNTFEAFASAALGAAAGFAAGAAIGGKHGGDGGGLLGIGTIGQGVGMIGAGMIGSVAAAIGATIVGFDKTWEYSKKFLDGLFNGTFVP
A0A085HBZ1	Uncharacterized protein	GLGR_3049	Leminorella grimontii ATCC 33999 = DSM 5078	106	MRELNTNEVEMVNGGWAKSISDAVEGALFGAGDAMATGMAVGTQIGGGAGGGVLGFGLFGSLAGVIVGGIVGLVYGTVGGFALGREDIEDNIADYRDKFGVRSQGL
A0A059IGZ0	Uncharacterized protein	T296_00015	Pantoea agglomerans Eh318	104	MKELTVAETELVSGAASTGILDSIGGAVIGMFAGGMGVAWAGWNISANTNGVTSGILAPAQGVLGGLFGGIWGVVFGLVVGAAEGTADSMARADSVWTNILNAG
A0A059I4H3	Uncharacterized protein	T296_24100	Pantoea agglomerans Eh318	105	MRELTSFEMQNVSGAGFFDFIGAVVVGAVTGISSFGLKWGMSGGSTGGVLGVGIVSAGVGLIVGAVLGLVDGALYGAMNGWDSTAGWFNAVVENQFDPNASVITA
A0A0F5F3J5	Colicin V synthesis protein	TN98_19960	Pantoea anthophila	104	MRELNVMEISEVSGAGILESITSAVTLAATGFCAGAAYGGIHGGDQGGLLGVGVVGQLVGLIVGPIIGIVGGGTLGAVLGWDNPESVNAIATQWLNNFVNNNFN
A0A0F5F1N4	Colicin V synthesis protein	TN98_19965	Pantoea anthophila	104	MRELNVMEISEVSGAGILESITSAITLGAMGFCAGAAYGGIHGGDQGGLLGVGVVGQLVGVIVGPIIGIVGGGTLGAVLGWNDPDSVNAIATQWLNNFVNNNFK
A0A0F5XWD8	Uncharacterized protein	EP46_17385	Pantoea sp. 3.5.1	104	MRELTSFEMQHVSGAGFFDFVGAVVVGSLAGVTAFGLKWAMSGGSAGGVLGVGLISGAAGLIIGASVGLVMGAMYGALNGWDPTVAWFNQIVENQFDLDTKPVT
A0A0F5XVU3	Uncharacterized protein	EP46_20005	Pantoea sp. 3.5.1	109	MRELKAFEVNAVSGAYGDNVLANIAEGAVCAIGGAVVGAWTLAILGGRGANSSDLIGIGGGLTSLVGMIGGAIAGAVAGAVYGPFIGYEEGLVMVKGLLTDLMKGLPGG
A0A0L7DAM0	Uncharacterized protein	AFL22_18855	Pantoea sp. CFSAN033090	105	MRELTSFEMQNVSGAGFFDFIGAVVVGAVTGISSFGLKWGMSGGSTGGVLGVGIVSAGVGLIVGAVLGLVDGALYGAMNGWDSTAGWFNAVVENQFDPNASVITA
A0A0A1B7C1	Uncharacterized protein	PSNIH2_17545	Pantoea sp. PSNIH2	104	MRQLTVMEINEVSGGDFWSGLGAMVIGGMTGFMAGILKGATIGGNAGGILGVGIIGALGGVVIVGLAGMLEGGLYGLVNDWDKTLEWFNNTAEQFFDLVSPLPK
E1SI70	Uncharacterized protein	Pvag_3130	Pantoea vagans (strain C9-1) (Pantoea agglomerans (strain C9-1))	101	MRTLSYEETNAVSGADLQGAVIGMVDGAATGMAIGGKWGGAGGFIVGGISQLFGLIIPTIMGGVAGLVIGAATDTASVQSLLADYRSTFGPGNVDHGGTIG
E1SBJ2	Uncharacterized protein	Pvag_3590	Pantoea vagans (strain C9-1) (Pantoea agglomerans (strain C9-1))	104	MRELSLIEMETVSGGTLVASLGDAAEGAMWGLLEGLATGVTVGGSASRSAVFGPIAQGVGAILGGIIGPVVGAVMGALWGKDTVSAYAADFRQNYGTNGSAAIV
E1PKJ0	Uncharacterized protein	Pvag_pPag10087	Pantoea vagans (strain C9-1) (Pantoea agglomerans (strain C9-1))	105	MRELTSVEMQNVSGAGFFDFIGSVVVGAAAGITAFGLKWAMSGGSAGGVLGVGIISGGVGLIVGAVVGLVDGALYGAMNGWETTAGWFNNIVENQLDLGTGVITA
A0A0G3CN58	Uncharacterized protein	QQ39_04135	Pragia fontium	99	MRELQNNEVEMISGGWTTSVNDTIEGTAWGLGDGLTTGIAIGGTATSSGGLGFGVIAQAVGGLLVGPLVGGIFGTLAGAIFGKDEVKATLAHYRENIHG
A0A0S3A4C9	Colicin V	ATN83_1851	Raoultella ornithinolytica (Klebsiella ornithinolytica)	107	MRELNVMEIDAVSGAGLFSSLTSAILGATAAGCAGAIIGGMHGGDGGGVLGFGAIGQLVGMIGGGLIGVVAGAVGGAVVGWDDPGSVTSTVLQFANNVSSGNFMRAA
A0A0S3ACE0	Colicin V	ATN83_4641	Raoultella ornithinolytica (Klebsiella ornithinolytica)	113	MKELSFEEMNVVSGAYSWSSPWDIFGNIGEAVVSATLGAVAGFAAGAIIGGKHGGDGGGVLGFGTIGQGVGMIVGGIIGGITCGIGGAIVGFENTWEYTQKTLDGFLDGTFKP
A0A0B5IPI6	Membrane protein	TE10_05145	Raoultella ornithinolytica (Klebsiella ornithinolytica)	113	MKVLSLEEMNAVSGAYSWSSPWDIFGNIGEAVVSATLGAVAGFAGGAVIGGTHGGDGGGLLGVGSIGQGVGMIVGGIIGGITCGIGGAIVGYDDTWKYTQKLVEGYLDGTFKP
A0A070HR11	Uncharacterized protein	AB00_5617	Raoultella ornithinolytica 2-156-04_S1_C1	113	MKELSFEEMNVVSGAYSWSSPWDIFGNIGEAVVSATLGAVAGFAAGAVIGGKHGGDGGGVLGFGTIGQGVGMIVGGIIGGITCGVGGAIVGYEETWKYTKTLLDGFLDGTFKP
A0A070RSF6	Uncharacterized protein	AB28_5525	Raoultella ornithinolytica 2-156-04_S1_C2	113	MKELSFEEMNVVSGAYSWSSPWDIFGNIGEAVVSATLGAVAGFAAGAVIGGKHGGDGGGVLGFGTIGQGVGMIVGGIIGGITCGVGGAIVGYEETWKYTKTLLDGFLDGTFKP
A0A085IIR9	Colicin V	GRPL_02621	Raoultella planticola ATCC 33531	107	MRELNVMEIDAVSGAGLFSSLTSAILGATAAGCAGAIIGGMHGGDGGGVLGFGAIGQLVGMIGGGLIGVVAGAVGGAVVGWDDPGSVTSTVLQFANNVSNGDFMRAA
A0A0A5T6F1	Uncharacterised protein (Uncharacterized protein)	AAY84_14935 ERS381455_03042 MC70_23945	Serratia marcescens	100	MKVLSQYEEQYVSGGDLNAAWDGLLDGAMTGALIAGKSAGAGGFIAGAVGQLVGTIIGGVAGGVGLGLYGLTHTQQEVADYAKHFRETIGSTSTSVGGSL
A0A0G3SLI5	Uncharacterised protein (Uncharacterized protein)	AB188_11240 AN479_07285 ERS381368_01072 ERS381490_04466	Serratia marcescens	100	MKVLSQYEEQYVSGGDLNAAWDGLLDGAMTGALIAGKSAGAGGFIAGAVGQLVGTLIGGVAGGVGLGLYGLTHTQQEVADYAKHFRETIGSTSTSVGGSL
A0A0U8HGF4	Uncharacterised protein	ERS381296_00459 ERS381310_02929 ERS381339_02981 ERS381341_02907 ERS381382_02694 ERS381407_02828 ERS381445_02643 ERS381470_02500 ERS381473_02947 ERS381486_02372 ERS381491_03163	Serratia marcescens	100	MKVLSQYEEQYISGGDLNAAWDGLLDGAMTGALIAGKSAGAGGFIAGAVGQLVGTIIGGVAGGVGLGLYGLTHTQQEVADYAKHFRETIGSTSTSVGGSL
A0A0A5N0S4	Uncharacterized protein	MC70_19535	Serratia marcescens	107	MKEISEMELSLVSGAYGDNAISNIAEAVSSAVLGGVIGGVIGVLIGGKHGGDGGGIIGVGAIGQGAGAIVGTIAGVAAGATGGVAYGWKTTVEYTQKGLDAILNGNI
A0A0G8BEE6	Membrane protein (Uncharacterized protein)	AAY84_02490 AN479_18290 AR325_18350	Serratia marcescens	119	MKELSVIEMNEVSGAYSWDMSNGLSGLIGSAVSNAAEAVSSIALGASVGSMAGAVIGGKHGGDGGGLLGVGSIGQGVGMVAGGILGGVASGVAAAVIGWDTTLEYSKKGLDGLINGTIS
A0A0G3STS3	Membrane protein (Uncharacterised protein)	AB188_23105 ERS381368_03768 ERS381402_01082 ERS381490_04074	Serratia marcescens	119	MKELSVIEMNEVSGAYSWDMSNGLSGLIGSAVTNAAEAVSSVALGAAVGSMAGAVIGGKHGGDGGGLLGVGSIGQGVGMVAAGILGGVASGVAAAVVGWDTTLEYSKKGLDGLINGTIS
A0A0A5LTP8	Membrane protein (Uncharacterised protein)	ERS381296_02050 ERS381310_02256 ERS381339_00488 ERS381341_00628 ERS381382_00485 ERS381407_01121 ERS381445_01967 ERS381455_00451 ERS381470_00205 ERS381473_00485 ERS381486_01172 ERS381491_00488 MC70_07145	Serratia marcescens	119	MKELSVIEMNEVSGAYSWDMSNGLAGLIGSAVTNAAEAVSSVALGAAVGSMAGAVIGGKHGGDGGGLLGVGSIGQGVGMVAAGILGGVASGVAAAVVGWDTTLEYSKKGLDGLINGTIS
L0MK34	Uncharacterized protein	D781_4093	Serratia marcescens FGI94	90	MRELNNKELTTVSGGTFDGMIWGIMDGIASGAGMAKFATGGSIMFGAFAQLVGVVIAPIIGGLVGGAMGLLTDRDTVADYAQSYRETMGK
A0A0P8YIA6	Uncharacterized protein	AN668_18770	Serratia marcescens subsp. marcescens	100	MKVLSQYEEQYVSGGDLNAAWDGLLDGAMTGALIAGKSAGAGGFIAGAVGQLVGTLIGGVAGGVGLGLYGLTHTQQEVADYAKHFRETIGSTSTSVGGSL
A0A0P8BRV4	Uncharacterized protein	AN668_19965	Serratia marcescens subsp. marcescens	119	MKELSVIEMNEVSGAYSWDMSNGLSGLIGSAVTNAAEAVSSVALGAAVGSMAGAVIGGKHGGDGGGLLGVGSIGQGVGMVAAGILGGVASGVAAAVVGWDTTLEYSKKGLDGLINGTIS
L7ZAE8	Uncharacterized protein	SMWW4_v1c05460	Serratia marcescens WW4	100	MKVLSQYEEQYVSGGDLNAAWDGLLDGAMTGALIAGKSAGAGGFIAGAVGQLVGTIIGGVAGGVGLGLYGLTHTQQEVADYAKHFRETIGSTSTSVGGSL
L7ZHB1	Uncharacterized protein	SMWW4_v1c31290	Serratia marcescens WW4	119	MKELSVIEMNEVSGAYSWDMSNGLSGLIGSAVSNAAEAVSSIALGASVGSMAGAVIGGKHGGDGGGLLGVGSIGQGVGMVAGGILGGVASGVAAAVIGWDTTLEYSKKGLDGLINGTIS
A0A086G7R3	Uncharacterized protein	JL05_03765	Serratia nematodiphila	100	MKVLSQYEEQYVSGGDLNAAWDGLLDGAMTGALIAGKSAGAGGFIAGAVGQLVGTIIGGVAGGVGLGLYGLTHTQQEVADYAKHFRETIGSTSTSVGGSL
A0A086GCY7	Membrane protein	JL05_13420	Serratia nematodiphila	119	MKELSVIEINEVSGAYSWDMSNGLSGLIGSAVSNAAEAVSSIALGASVGSMAGAVIGGKHGGDGGGLLGVGSIGQGVGMVAGGILGGVASGVAAAVIGWDTTLEYSKKGLDGLINGTIS
S0AJR3	Uncharacterized protein	SOD_c38350	Serratia plymuthica 4Rx13	104	MRELNVMEVEAVSGAGFLSAVSSSILGAAAAGAAGAIIGGMRGGDGGGILGVGTIGQGVGMIVGGMMGIAAGSVGGFVIGWDSPQTVTSLVTQFASNIGANIFK
I3AQ38	Uncharacterized protein	Q5A_00665	Serratia plymuthica PRI-2C	105	MRELTIMEVSEVSGAGFFDTIGASVLGAVTGSTNLMYKAAVSGGSTGGVLGAGIIAAGVGLIGGAIMGGIQGGLYGLSNGWDKTLVLFNNSVEQWQNNTIPIPKV
A0A0U7G301	Uncharacterised protein	ERS381362_02331	Serratia sp.	100	MKVLSQYEEQYISGGDLNAAWDGLLDGAMTGALIAGKSAGAGGFIAGAVGQLVGTIIGGVAGGVGLGLYGLTHTQQEVADYAKHFRETIGSTSTSVGGSL
A0A0U6YM19	Uncharacterised protein	ERS381362_01453	Serratia sp.	119	MKELSVIEMNEVSGAYSWDMSNGLAGLIGSAVTNAAEAVSSVALGAAVGSMAGAVIGGKHGGDGGGLLGVGSIGQGVGMVAAGILGGVASGVAAAVVGWDTTLEYSKKGLDGLINGTIS
A0A0G9NEV2	Uncharacterized protein	ABA78_03255	Serratia sp. TEL	100	MKVLSQYEEQYVSGGDLNAAWDGLLDGAMTGALIAGKSAGAGGFIAGAVGQLVGTLIGGVAGGVGLGLYGLTHTQQEVADYAKHFRETIGSTSTSVGGSL
A0A0G9N9T5	Membrane protein	ABA78_06995	Serratia sp. TEL	119	MKELSVIEMNEVSGAYSWDMSNGLSGLIGSAVSNAAEAVSSIALGASVGSMAGAVIGGKHGGDGGGLLGVGSIGQGVGMVAGGILGGVASGVAAAVIGWDTTLEYSKKGLDGLINGTIS
A0A0M2VZK8	Uncharacterized protein	LG59_4429	Serratia ureilytica	100	MKVLSQYEEQYVSGGDLNAAWDGLLDGAMTGALIAGKSAGAGGFIAGAVGQLVGTIIGGVAGGVGLGLYGLTHTQQEVADYAKHFRETIGSTSTSVGGSL
A0A0M2W1X5	Uncharacterized protein	LG59_2064	Serratia ureilytica	119	MKELSVIEMNEVSGAYSWDMSNGLSGLIGSAVSNAAEAVSSIALGASVGSMAGAVIGGKHGGDGGGLLGVGSIGQGVGMVAGGILGGVASGVAAAVIGWDTTLEYSKKGLDGLINGTIS
A0A095T1P9	Uncharacterized protein	HA49_19620	Tatumella morbirosei	98	MKELTFTESASVSGAGGLIDGDMAGAFWGSILGAIDGFGTGAAVGGKYGGAGGWIVGGIAQLVGLTASAVGAGIGGYLYGGILGYEKAQAYIETYRKM
A0A077NPM9	Similar to different AG rich proteins	XBFM1_1540007	Xenorhabdus bovienii str. feltiae Moldova	117	MRELTIQELDLVSGAGEAEIVGEIAGAAAGAQAGKVAGGWAGSYAGAAAGAALGSVVPGIGTVGGAIIGAIAGRVGGTYAGGTAGGVAGRWAGGQIGSKIEQSRTQSGTDYCGCDYC
A0A0Q9YIW8	Uncharacterized protein	HT99x_02337	Coxiellaceae bacterium HT99	91	MRELSLQEVTHISGAADASAVDTFVQDGIKWITGALGAFQGYATSSTAYPYVLAGVDVGKYGLGGVGGVVGAAAGYFIGKLLSDYVVKPYA
A0A0Q1E6Z6	Uncharacterized protein	AN415_00155 APC11_14860 APC12_08160 APC23_10520 APC25_09440 APC26_10845 APC27_02955 APC28_08355 APC33_00205 APC34_03290 APC37_08380 APC86_15180 APD10_07305 APD33_08900 ASZ73_07790 ASZ74_07780 ASZ75_07775 ASZ76_06920 ASZ77_06610	Acinetobacter baumannii	91	MRELSIIELDMVSGSANTAAGAALDGASSGTTVGGALGAFAGGAIVGGARGIAGGGAIGAAAGALIGGAIGVYDYYQGKDGNDYCEDGGNY
A0A0M3FRS0	Uncharacterized protein	UO01_04170	Acinetobacter baumannii	91	MRELSIIELDMVSGSANSAAGAALDGASSGTTVGGAIGAFAGGALVGGARGIAGGGAIGAAAGAVIGGAIGVYDYYQGKDGNDYCEDGGNY
A0A0J0ZMF9	Uncharacterized protein	T630_3986	Acinetobacter baumannii MRSN 3527	91	MRELSIIELDMVSGSANTAAGAALDGASSGTTVGGALGAFAGGAIVGGARGIAGGGAIGAAAGALIGGAIGVYDYYQGKDGNDYCEDGGNY
A0A0C6EXA1	Uncharacterized protein	ABI36_06905 AN450_26375 AN459_06275 AN461_29580 AO891_05280 AO905_10610 AO907_34895 AO920_07480 AO935_06195 AO938_07070 AO945_06745 AO947_06355 AO949_05675 AO953_17610 AO954_09830 AO964_11545 AO965_29395 AO966_04875 AO969_28495 AO981_06825 AO982_06865 AO989_09965 AO992_04575 AOU28_15855 AOX61_12420 AOX62_03810 APA27_04555 APA31_13715 APA42_05145 APA45_17615 APA57_06345 APA62_08185 APA63_07550 APA…	Pseudomonas aeruginosa	99	MKELNDIEVTCVSGGTLSGMIVGAVDGAATGMAIGGKWGGAGGFGFGALSQLVGLVVPTAMGAIAGGTVGLFTNAETAVGYLGQYRENFGPGDVGRTTI
A0A072ZDS7	Uncharacterised protein (Uncharacterized protein)	AL512_19620 AN280_23770 AN400_22675 AN446_29165 AN447_22860 AN448_21225 AN449_26095 AO878_06035 AO879_07445 AO880_08740 AO881_06235 AO883_23535 AO884_21485 AO885_23030 AO886_09450 AO887_03470 AO888_23445 AO889_27695 AO890_26625 AO892_08830 AO893_06945 AO894_29225 AO895_29760 AO897_04400 AO899_06100 AO900_07075 AO902_06175 AO906_11795 AO908_06375 AO909_22540 AO910_15540 AO911_04105 AO912_11885 AO9…	Pseudomonas aeruginosa	99	MKELNDIEVTCVSGGTLSGMIVGAVDGAATGMAIGGKWGGAGGFGFGALSQLVGLIVPTAMGAIAGGTVGLFTNAETAVGYLGQYRENFGPGDVGRTTI
A0A0V2SDS0	Uncharacterized protein	AO901_21015 AO922_20905 AO924_09960	Pseudomonas aeruginosa	99	MKELNDIEVTCVSGGTLSGMIVGAVDGAATGMAIGGKWGGAGGFGFGALSQLVGLVVPTAMGAIAGGTVGLFTNAETAVGYLGQYRESFGPGDVGRTTI
A0A0V6X5H1	Uncharacterized protein	AO904_06295 APA58_05580 APA73_16785 APB28_13525	Pseudomonas aeruginosa	99	MKELNDIEVTCVSGGTLSGMIVGAVDGAATGMAIGGKWGGAGGFGFGALSQLVGLVVPTAMGTIAGGTVGLFTNAETAVCYLGQYRENFGPGDVGRTTI
A0A0V3KQ16	Uncharacterized protein	AO936_25040	Pseudomonas aeruginosa	99	MKELNDIEVTCVSGGTLSGMIVGAVDGAATGMAIGGKWATAGGFGFGSLSQLVGLIVPTAMGAIAGGTVGLFTNAETAVGYLGQYRENFGPGDVGRTTI
A0A0V6VXW4	Uncharacterized protein	AO946_06370 APA82_06080 APA98_05135 APB29_04700	Pseudomonas aeruginosa	99	MKELNDIEVTCVSGGTLSGMIVGAVDGAATGMAIGGKWGGAGGFGFGALSQLVGLVVPTAMGAIAGGTVGLFTNAETAVCYLGQYRENFGPGDVGRTTI
A0A0V3V1D7	Uncharacterized protein	AO961_10345	Pseudomonas aeruginosa	99	MKELNDIEVTCVSGGTLSGMIVGAVDGAATGMAIGGKWGGAGGFGFGAPSQLVGLIVPTAMGAIAGGTVGLFTNAETAVGYLGQYRENFGPGDVGRTTI
A0A0V4VDX4	Uncharacterized protein	APA20_12650	Pseudomonas aeruginosa	99	MKELNNIEVTCVSGGTLSGMIVGAVDGAATGMAIGGKWGGAGGFGFGALSQLVGLIVPTAMGAIAGGTVGLFTNAETAVGYLGQYRENFGPGDVGRTTI
A0A0V5QDU7	Uncharacterized protein	APA64_09650	Pseudomonas aeruginosa	99	MKELNDIEVTCVSGGTLSGMIVGAVDGAATGMAIGGKWGGAGGFCFGTLSQLVGLIVPTAMGAIAGGTVGLFTNAETAVGYLGQYRENFGPGDVGRTTI
A0A0V6YGQ4	Uncharacterized protein	APB26_07390	Pseudomonas aeruginosa	99	MKELNDIEVTCVSGGTLSGMIVGAVDGAATGMAIGGKWATAGGFGFGALSQLVGLIVPTAMGAIAGGTVGLFTNAETAVGYLGQYRENFGPGDVGRTTI
A0A0V7LC40	Uncharacterized protein	APB52_08420	Pseudomonas aeruginosa	99	MKELNDIEVTCVSGGTLSGMIVGAVDGAATGMATGGKWGGAGGFGFGALSQLVGLIVPTAMGAIAGGTVGLFTNAETAVGYLGQYRENFGPGDVGRTTI
A0A0V7V0S5	Uncharacterized protein	APB74_26265	Pseudomonas aeruginosa	99	MKELNDIEVTCVSGGTLSGMIVGAVDGAATGMAIGGKWGGAGVVGFGALSQLVGLIVPTAMGAIAGGTVGLFTNAETAVGYLGQYRENFGPGDVGRTTI
A0A0T6H798	Uncharacterized protein	AN454_21115 AO903_04415 AO940_07370	Pseudomonas aeruginosa	101	MRELTLNEIDAVSGAISLSESIAGSVLGAIGGSWVGAIAGGKFGANAGGWIVGGISAGVGMLYGTFLGGIGGALGGALVGPERAKEIALEAARILFGNSKA
A0A0H2ZG24	Uncharacterized protein	PA14_10360	Pseudomonas aeruginosa (strain UCBPP-PA14)	99	MKELNDIEVTCVSGGTLSGMIVGAVDGAATGMAIGGKWGGAGGFGFGALSQLVGLVVPTAMGAIAGGTVGLFTNAETAVGYLGQYRENFGPGDVGRTTI
A0A0U2LJ82	Uncharacterized protein	AES1R_22240	Pseudomonas aeruginosa AES-1R	99	MKELNDIEVTCVSGGTLSGMIVGAVDGAATGMAIGGKWGGAGGFGFGALSQLVGLIVPTAMGAIAGGTVGLFTNAETAVGYLGQYRENFGPGDVGRTTI
A0A0H3S212	Uncharacterized protein	Q048_05603	Pseudomonas aeruginosa BWHPSA043	99	MKELNDIEVTCVSGGTLSGMIVGAVDGAATGMAIGGKWGGAGGFGFGALSQLVGLVVPTAMGTIAGGTVGLFTNAETAVCYLGQYRENFGPGDVGRTTI
A0A0N7LIL1	Uncharacterized protein	PADK1_00819	Pseudomonas aeruginosa DK1	99	MKELNDIEVTCVSGGTLSGMIVGAVDGAATGMAIGGKWGGAGGFGFGALSQLVGLIVPTAMGAIAGGTVGLFTNAETAVGYLGQYRENFGPGDVGRTTI
V6A9N4	Putative membrane protein	PAMH27_0827	Pseudomonas aeruginosa MH27	99	MKELNDIEVTCVSGGTLSGMIVGAVDGAATGMAIGGKWGGAGGFGFGALSQLVGLIVPTAMGAIAGGTVGLFTNAETAVGYLGQYRENFGPGDVGRTTI
A0A0E1AMZ0	Uncharacterized protein	U769_04140	Pseudomonas aeruginosa MTB-1	99	MKELNDIEVTCVSGGTLSGMIVGAVDGAATGMAIGGKWGGAGGFGFGALSQLVGLIVPTAMGAIAGGTVGLFTNAETAVGYLGQYRENFGPGDVGRTTI
A0A0H3QYS3	Uncharacterized protein	HMPREF1223_09457	Pseudomonas aeruginosa str. Stone 130	99	MKELNDIEVTCVSGGTLSGMIVGAVDGAATGMAIGGKWGGAGGFGFGALSQLVGLIVPTAMGAIAGGTVGLFTNAETAVGYLGQYRENFGPGDVGRTTI
W1MF80	Uncharacterized protein	M770_25470	Pseudomonas aeruginosa VRFPA03	99	MKELNDIEVTCVSGGTLSGMIVGAVDGAATGMAIGGKWGGAGGFGFGALSQLVGLVVPTAMGAIAGGTVGLFTNAETAVGYLGQYRENFGPGDVGRTTI
Z2DDM5	Uncharacterized protein	Z046_05375	Pseudomonas aeruginosa VRFPA09	99	MKELNDIEVTCVSGGTLSGMIVGAVDGAATGMAIGGKWGGAGGFGFGALSQLVGLVVPTAMGAIAGGTVGLFTNAETAVGYLGQYRENFGPGDVGRTTI
A0A0T6MQL2	Uncharacterized protein	AO738_24425 AO742_24000	Pseudomonas citronellolis	129	MQELNIHEVEMVAGAGIIEDVVGRIGAAIMLIPLSLSTGVAKGVVTGGSVGGILGVGVASGAFGGVIGGVLGVIHAVTYGLVNGWGMSLETFNSNAEGWWRMDYPAPQVGNSGGLLGGLLGGGSSTGPR
A0A0D5XVV6	Uncharacterized protein	PCL1606_15150	Pseudomonas chlororaphis	101	MKELTSSEIEAVSGALSLQESIAGSAIGAIGGSWVGAIAGGKFGANAGGWIVGGISAGVGMLYGTVLGGLGGLIGGAFVGPDRAVDIAIEAGRILFGRSKA
A0A0W3DZP5	Uncharacterized protein	AL481_01365	Pseudomonas putida (Arthrobacter siderocapsulatus)	99	MKELNDIEVTCVSGGTLSGMIVGAVDGAATGMAIGGKWGGAGGFGFGALSQLVGLVVPTAMGAIAGGTVGLFTNAETAVGYLGQYRENFGPGDVGRTTI
W5IW75	Uncharacterized protein	PM1_0211890	Pseudomonas sp. (strain M1)	122	MQELKQHEVEVVAGGDLEGAIWGLGEGLATGAAIGGSISAGSGWGFGLIGQLVGVIVGPIVGAIFGFVGGALTNKETMAAVGAHYRESMGWNSTGGGASPLSFLGDMFGSNVFGPSNNNGPR
A0A081YFD2	Uncharacterized protein	FG99_02575	Pseudomonas sp. AAC	130	MQELNIHEVEMVAGAGIIDDVIGRIGAAIMLIPLSLSTGVAKGVVTGGSVGGILGVGVASGAFGGVIGGVLGVIHAVTYGLVNGWGMSLETFNANAEGWWSMNVPAPQVGQGGGLLGSLVGGGGSSTGPR
H8L490	Uncharacterized protein	Fraau_0436	Frateuria aurantia (strain ATCC 33424 / DSM 6220 / NBRC 3245 / NCIMB 13370) (Acetobacter aurantius)	109	MRALNEHELKNVAGGGLIGDIAEFAVQEVRASVLGAVAAGSAGAIIGGRHGGDGGGLLGIGGIGQLVGLVSGGLIGLAAGAIGAPLIGWDDTVKYTESAIQGVINGTLG
A0A0Q2M1L5	Colicin V synthesis protein	AOT81_05810	Xylella fastidiosa	102	MRELTSNEMNNVSGGDLASRLEASIVLGVAAFFAGSIWGGTRGGDGGGVIGVGSIGQGVGMVYGGIAGAIGGLIAGFVIDKDLTYTYTTGFMNSLFSGNFAK
A0A0Q2TYX0	Colicin V synthesis protein	AOT81_05815	Xylella fastidiosa	102	MRELTLIEIGNVSGGDFASRLEASIVGSVAGFFAGSIWGGTRGGDGGGILGVGSIGQGVGMIYGGIAGAIGGAIGGFVIDKTLTYTYTTGFMNSLFSGTFAK
A0A0Q2LBT5	Colicin V synthesis protein	AOT81_05820	Xylella fastidiosa	102	MRELTLTEIDNVSGADLGSRLNAAIVGGVAAFFAGSIWGGTRGGDGGGILGVGSIGQGVGMIYGGIVGAIGGAIAGFVLDQSVTYSYTSGFMASLFNGTFAK
A0A0E3CDR4	Colicin V synthesis protein	JT24_01200	Xylella fastidiosa	102	MRELTLTEIDNVSGADLGSRLNAAIVGGVAAFFAGSIWGGTRGGDGGGILGVGTIGQGVGMVYGGIVGAVGGAIAGFVLDQSVTYSYTSGFMASLFNGTFAK
A0A0E3C9X2	Colicin V synthesis protein	JT24_01205	Xylella fastidiosa	102	MRELTSNEMNNVSGGDLASRLEASIVGSVAGFFAGSIWGGTRGGDGGGILGVGSIGQGVGMIYGGIAGAIGGAIGAFVIDKTLTYTYTTGFMNSLFSGTFAK
A0A0E3CJ89	Colicin V synthesis protein	JT24_01210	Xylella fastidiosa	102	MRELTSNEMNNVSGGDLASRLEASIVLGVAAFFAGSIWGGTRGGDGGGVIGIGSIGQGVGMVYGGIAGAIGGLIAGFVIDKDLTYTYTTGFMNSLFSGNFAK
Q9PGN6	Colicin V	XF_0262	Xylella fastidiosa (strain 9a5c)	102	MRELTLTEIDNVSGADLGSRLSAAIVGGVAAFFAGSIWGGTRGGDGGGILGVGSIGQGVGMVYGGIAGAIGGAIAGFVLDKDVIYSYTNGFMSSIFNGTFAK
Q9PGN5	Colicin V	XF_0263	Xylella fastidiosa (strain 9a5c)	102	MRELTSIEMNNVSGGDLATRIEASIVFGVSAFFAGSIWGGTRGGDGGGILGVGSIAQGVGMVYGGIVGGIGGLIAGFVLDKNVTYNYAVGFYNSLFNGTFTK
Q9PGN4	Uncharacterized protein	XF_0264	Xylella fastidiosa (strain 9a5c)	102	MRELTSIEMNNVSGGDFATRLEASIVGGIAAFFAGSIWGGTRGGDGGGVLGIGSIGQGVGMVYGGIAGAIGGAIGCFVLDKDVTYSYTTGFMNSLFSGNFAK
B2I749	High-affinity branched-chain amino acid transport protein (ABC superfamily, membrane)	XfasM23_0202	Xylella fastidiosa (strain M23)	102	MRELTLTEIDNVSGADLGSRLNAAIVGGVAAFFAGSIWGGTRGGDGGGILGVGTIGQGVGMVYGGIVGAVGGAIAGFVLDQSVTYSYTSGFMASLFNGTFAK
B2I750	High-affinity branched-chain amino acid transport protein (ABC superfamily, membrane)	XfasM23_0203	Xylella fastidiosa (strain M23)	102	MRELTSNEMNNVSGGDLASRLEASIVGSVAGFFAGSIWGGTRGGDGGGILGVGSIGQGVGMIYGGIAGAIGGAIGAFVIDKTLTYTYTTGFMNSLFSGTFAK
B2I751	High-affinity branched-chain amino acid transport protein (ABC superfamily, membrane)	XfasM23_0204	Xylella fastidiosa (strain M23)	102	MRELTSNEMNNVSGGDLASRLEASIVLGVAAFFAGSIWGGTRGGDGGGVIGIGSIGQGVGMVYGGIAGAIGGLIAGFVIDKDLTYTYTTGFMNSLFSGNFAK
V8LFT5	Colicin V synthesis protein	B398_01165	Xylella fastidiosa 32	102	MRELTSIEMNNVSGGDLATRLEASIVFGVSAFFAGSIWGGARGGDGGGVLGIGSIGQGVGMVYGGIVGGIGGLVAGFVLDKEVTYNYAVGFYSSLFNGTFAK
V8LFR5	Colicin V synthesis protein	B398_01160	Xylella fastidiosa 32	103	MRELTLTEINNVSGGTTLASRLEGALVWGINAGFVGSVWGGTRGGDGGGILGIGSIGQGVGMVYGGVVGLVGGLISGFIYGKERAYAYSDGFMGSLFNGTFAK
Q3RD12	Uncharacterized protein	XfasaDRAFT_0309	Xylella fastidiosa Dixon	102	MRELTSNEMNNVSGGDLASRLEASIVLGVAAFFAGSIWGGTRGGDGGGVIGIGSIGQGVGMVYGGIAGAIGGLIAGFVIDKDLTYTYTTGFMNSLFSGTFTK
Q3RD10	Colicin V	XfasaDRAFT_0310	Xylella fastidiosa Dixon	102	MRELTLIEIGNVSGGDFASRLEASIVGSVAAFFAGSIWGGTRGGDGGGILGVGSIGQGVGMIYGGIAGAIGGAIAGFVIDKTLTYSYTTGFMNSLFSGTFAK
Q3RD09	Colicin V	XfasaDRAFT_0311	Xylella fastidiosa Dixon	102	MRELTLTEIDNVSGADLGSRLSAAIVGSVAAFFAGSIWGGTRGGDGGGILGVGSIGQGVGMIYGGIAGAIGGAIAGFVLDKNVTYSYTNGFMASIFNGTFAK
A0A060H8U9	Colicin V synthesis protein	P303_10750	Xylella fastidiosa MUL0034	102	MRELTSNEMNNVSGGDLASRLEASIVLGVAAFFAGSIWGGTRGGDGGGVIGIGSIGQGVGMVYGGIAGAIGGLIAGFVIDKDLTYTYTTGFMNSLFSGNFAK
A0A060HCY9	Colicin V synthesis protein	P303_10755	Xylella fastidiosa MUL0034	102	MRELTSNEMNNVSGGDFASRLEASIVGSVAGFFAGSIWGGTRGGDGGGILGVGSIGQGVGMIYGGIAGAIGGAIGGFVIDKTLTYTYTTGFMNSLFSGTFAK
A0A060HI71	Colicin V synthesis protein	P303_10760	Xylella fastidiosa MUL0034	102	MRELTLTEIDNVSGADLGSRLSAAIVGSVAAFFAGSIWGGTRGGDGGGILGVGSIGQGVGMIYGGIAGAIGGAIAGFVLDKNVTYSYTNGFMASIFNGTFAK
Z9JKN7	Colicin V synthesis protein	AF72_06410	Xylella fastidiosa PLS229	102	MRELTLAEIDNVSGADFGTRLEAAIVGSIVAGWAGSIWGGTRGGDGGGIIGIGTIGQGVGMLYGGLLGVVGGFVGGFILDKTATYNISTSFGQSVFNGTFAK
H2FKB9	Colicin V (Fragment)	cvaC	Xylella fastidiosa subsp. fastidiosa	94	IDNVSGADLGSRLNAAIVGGVAAFFAGSIWGGTRGGDGGGILGVGTIGQGVGMVYGGIVGAVGGAIAGFVLDQSVTYSYTSGFMASLFNGTFAK
H2FK89	Colicin V (Fragment)	cvaC	Xylella fastidiosa subsp. multiplex	94	IDNVSGADLGSRLSAAIVGSVAAFFAGSIWGGTHGGNGGGILGVGSIGQGVGMIYGGIAGAIGGAIAGFVLDKNVTYSYTNGFMASIFNGTFAK
H2FK96	Colicin V (Fragment)	cvaC	Xylella fastidiosa subsp. multiplex	94	IDNVSGADLGSRLNAAIVGGVAAFFAGSIWGGTRGGDGGGILGVGTIGQGVGMVYGGIVGAVGGAIAGFVLDQSVTYSYTSGFMASLFNGTFAK
H2FKA4	Colicin V (Fragment)	cvaC	Xylella fastidiosa subsp. multiplex	94	IDNVSGADLGSRLNAAIVGSVAAFFAGSIWGGTHGGNGGGILGVGTIGQGVGMVYGGIVGAVGGAIAGFVLDQNVTYSYTNGFMASIFNGTFAK
H2FKA6	Colicin V (Fragment)	cvaC	Xylella fastidiosa subsp. multiplex	94	IDNVSGADLGSRLSAAIVGSVAAFFAGSIWGGTRGGDGGGILGVGSIGQGVGMIYGGIAGAIGGAIAGFVLDKNVTYSYTNGFMASIFNGTFAK
H2FKD6	Colicin V (Fragment)	cvaC	Xylella fastidiosa subsp. sandyi	94	IDNVSGADLGSRLSAAIVGGVAAFFAGSIWGGTRGGDGGGILGVGTIGQGVGMVYGGIVGAIGGAIAGFVLDKSVTYSYTNGFMASLFNGTFAK
A0A060GY51	Colicin V synthesis protein	D934_02090	Xylella fastidiosa subsp. sandyi Ann-1	102	MRELTLTEIDNVSGADLGSRLSAAIVGGVAAFFAGSIWGGTRGGDGGGILGVGTIGQGVGMVYGGIVGAIGGAIAGFVLDKSVTYSYTNGFMASLFNGTFAK
A0A060H245	Colicin V synthesis protein	D934_02095	Xylella fastidiosa subsp. sandyi Ann-1	102	MRELTSNEMNNVSGGDFASRLEASIVGSVAGFFAGSIWGGTRGGDGGGVIGIGTIGQGVGMIYGGIAGAIGGAIGGFVIDKTLTYTYTTGFMNSLFSGNFAK
A0A060H7Q0	Colicin V synthesis protein	D934_02100	Xylella fastidiosa subsp. sandyi Ann-1	102	MRELTSNEMNNVSGGDFASRLEASIVLGVAAFFAGSIWGGTRGGDGGGVIGIGSIGQGVGMVYGGIAGAIGGLIAGFAIDKDLTYTYTTGFMNSLFNGNFTK
B7GL22	Predicted bacteriocin, lactobin A family	Aflv_2615	Anoxybacillus flavithermus (strain DSM 21510 / WK1)	90	MEGVVFTMELMLEKNGSISFLSEEELKEIDGGRGSWTNAVIGAGTLSPIVASAVRGAQQGVRFGRLGGPWGVVAGAVVGAVVGGYLGYDG
A0A0K0XPZ8	Bacteriocin, lactobin A family protein	AFK25_13385	Anoxybacillus gonensis	80	MLEKNGSISFLSEEELKEIDGGRGSWTNAVIGAGTLSPIVASAVRGAQQGVRFGRLGGPWGVVAGAVVGAVVGGYLGYDG
A0A0A2SLJ7	Bacteriocin, lactobin A family protein	NP92_07270	Anoxybacillus gonensis	83	MELMLEKNGSISFLSEEELKEIDGGRGSWTNAVIGAGTLSPIVASAVRGAQQGVRFGRLGGPWGVVAGAVVGAVVGGYLGYDG
A0A0J9B135	Uncharacterized protein	AI29_15325	bacteria symbiont BFo2 of Frankliniella occidentalis	98	MKEISLIEMTKVSGAGGLIDGDFNGAFWGALLGAIDGFGTGAAVGGKYGGAGGWIVGGISQLVGLTASAVGAGIGGYLYGGIVGYDKAKPYIASYREM
H8L490		Fraau_0436	Frateuria aurantia (strain ATCC 33424 / DSM 6220 / NBRC 3245 / NCIMB 13370) (Acetobacter aurantius)	109	MRALNEHELKNVAGGGLIGDIAEFAVQEVRASVLGAVAAGSAGAIIGGRHGGDGGGLLGIGGIGQLVGLVSGGLIGLAAGAIGAPLIGWDDTVKYTESAIQGVINGTLG
A0A077NPM9		XBFM1_1540007	Xenorhabdus bovienii str. feltiae Moldova	117	MRELTIQELDLVSGAGEAEIVGEIAGAAAGAQAGKVAGGWAGSYAGAAAGAALGSVVPGIGTVGGAIIGAIAGRVGGTYAGGTAGGVAGRWAGGQIGSKIEQSRTQSGTDYCGCDYC
AJO60352	Bacteriocin_IIc ComC	QF06_18395	Bacillus sp. YP1	81	MNNLENKSFEVLSDNQLELVEGGSGYGDGVAGGLTGGAILGGVVKGAQNGAKYGRLGGAWGVAAGVVVGGAIGGYLGYKGA
unannotated			Brevundimonas sp. BAL3	91	MMAFAMDMRELSDTEIELIAGGGAINWRSVGVATVGGAVGGGVAGLFTGAMVGAGAGGVGAVPGGAFGALVGTIGGGIGGGVTSIVSQALS
unannotated			Colwellia piezophila	71	MRELNVNEIEQVFGGTAAGDIAMGVAGAWASTVSGAAFGAVVGGPVGALGGAAIGFALGVLTVIGYSLSSK
A0A0C1QBW6		JF50_13505	Pseudoalteromonas luteoviolacea	72	MRELNVREVQQVSGGDALRGFNWGAAIGTVGGAVWTGSSAGATRGGVIGGALGFSFGFGYGVGTVLYKFATR
