# Supplementary material for: Contact-dependent killing by Caulobacter crescentus via cell surface-associated, glycine zipper proteins
Source: eLife. 2017 Mar 21;6:e24869. doi: 10.7554/eLife.24869 (PMC5380434; doi:10.7554/eLife.24869)
Supplement: Supplementary file 2. — DOI: http://dx.doi.org/10.7554/eLife.24869.018 [file elife-24869-supp2.xlsx]

## Sheet: Sheet1
Oligonucleotides
Name	Sequence
oLG65	CAGGGCAACGAGCCGATCGCTGACGACGGACTATCGTTCCCGGCCA
oLG66	GTGAGAAGGCCGACATCGAGGCCC
oLG67	caccTCGTCCTCGACGACGCCGGC
oLG68	CGTTGAAGGACCGAGAAAGGGTGACGATTGAATGACCAGGGCGACGCGGCG
oLG69	CGGTATCGATAAGCTTGATATCGAATTC
oLG70	CTGCAGGAATTCAAGAAGTTCCTATTC
oLG073	caccGCGCCAACAATATAATTGCCAGCTCAGCCG
oLG074	CTTGCGGGCGTAGGAAGCGGTAGCG
oLG098	AATCGAATTCTTACTAGAAGAGTTTTGGTATATATTCTGTAGCTTTTGAAAGC
oLG120	AATCGAATTCTTACTATTCTGCGAGGTCGTAGGCG
oLG122	AATCGAATTCTTATCATGATCCGTCCACCGCTTC
oLG126	GATTCATATGATGACCATGACAAAAAGGGCAAC
oLG143	ATTCTGCGAGCACGTTCATCGCCAAAGCTGTC
oLG144	GATGAACGTGCTCGCAGAATAGACCGCAAAGACG
oLG145	ATCCGTCCACAGTTAGCGTCTTCATTTGAGTCGTCC
oLG146	GACGCTAACTGTGGACGGATCATGACCATGAC
oLG147	ATCCGTCCACCACGTTCATCGCCAAAGCTGTC
oLG148	GATGAACGTGGTGGACGGATCATGACCATGAC
oLG149	AGAGTTTTGGCACGTTCATCGCCAAAGCTGTC
oLG150	GATGAACGTGCCAAAACTCTTCTAGTTTTTATCTAGATTGCCC
oLG151	AATTGAAGCCGGCTGGCGCCAAGCTTACCCAAGACGCCCAATAGGATAG
oLG152	GCGTCACGGCCGAAGCTAGCGAATTCGATCTGCCGCTCATAGCTCAGC
oLG154	AATTGAAGCCGGCTGGCGCCAAGCTTACATCGGTCCAAGCTGGCCG
oLG155	GCGTCACGGCCGAAGCTAGCGAATTCCATTTCGGAGTACCGCCCTTC
oLG156	GCCCTTGCTCACCATAGCTGTTTCCTGTGTGAAATTGTTATCC
oLG157	CACAGGAAACAGCTATGGTGAGCAAGGGCGAGGAG
oLG158	GTAGAAAAGATCGTTCTTTCCTGCGTTATCCCCTG
oLG159	TTATCGATACCGGTTCTTTCCTGCGTTATCCCCTG
oLG160	CAGGAAAGAACGATCTTTTCTACGGGGTCTGACGC
oLG161	GCAGGAAAGAACCGGTATCGATAAGCTTGATATCGAATTCA
oLG162	ATGAGGGATAGCTTAGGTGGCGGTACTTGGGTCGA
oLG163	AGCATGAGGGATAGCCTGCAGGAATTCAAGAAGTTCCTATTCTC
oLG164	AGTACCGCCACCTAAGCTATCCCTCATGCTGTATCTTTTTGG
oLG165	CTTGAATTCCTGCAGGCTATCCCTCATGCTGTATCTTTTTGG
oLG172	GATTCATATGACAGCTTTGGCGATGAACG
oLG173	TTCATATGAAGACGCTAACTTTGGCAGAGATTGAC
oLG174	TACTGCAGAGGTCGGACAAGAAACAGCTTCAC
oLG177	AATTGAAGCCGGCTGGCGCCAAGCTTCAGAAGGAGACAGACCGGTAGGG
oLG178	CGATGAACTAGTAGACGCTCATGAGAGGTGGGACC
oLG179	TGAGCGTCTACTAGTTCATCGCCAAAGCTGTCATG
oLG180	GCGTCACGGCCGAAGCTAGCGAATTCGATCTGCCGCTCATAGCTCAGC
oLG182	GAAGAGCTCTTACTAGAAGAGTTTTGGTATATATTCTGTAGCTTTTGAAAGC
oLG183	GAAGAGCTCTTATCATGATCCGTCCACCGCTTC
oLG184	GATTCATATGAGGTCGGACAAGAAACAGCTTCAC
oLG187	GGATCATGACCTCTAGATTGCCCAGACCGAGCG
oLG188	GGCAATCTAGAGGTCATGATCCGTCCACAGTTAGC
oLG190	AATTGAAGCCGGCTGGCGCCAAGCTTTCATGATCCGTCCACCGCTTC
oLG191	GCGTCACGGCCGAAGCTAGCGAATTCGTGAGAAGGCCGACATCGAGG
oLG192	CGTTGTCCATGCGGTCTTCTAACGACGGACTATC
oLG193	CGTTAGAAGACCGCATGGACAACGGCCTCTTTTCG
oLG210	GAAGAGCTCTTACTTGTACAGCTCGTCCATGCC
oLG212	TGTCCGACCTCCCAAGGTCTCGAAAAAATGGTTAAG
oLG213	TGCTCACCATGGCTTTCTCCTGATGTTTGAGAGTG
oLG214	GGAGAAAGCCATGGTGAGCAAGGGCGAGG
oLG253	GTTCAAGCGCTGAGTGGAGCATTCGCGCCGACTG
oLG255	GCGAATGCTCCACTCAGCGCTTGAACTTGGCGTAG
oLG257	GTAGAGGAAGGAATTCCTGCAGCCCGGGGGATC
oLG258	CTGCAGGAATTCCTTCCTCTACTAGTTACAAACAGACCAGATTGTC
oLG267	AATTGAAGCCGGCTGGCGCCAAGCTTACGGTCGTTTAAGGACGGCG
oLG268	GCGTCACGGCCGAAGCTAGCGAATTCGTGAGAAGGCCGACATCGAGG
oLG269	GGCAATCTAGCGACGGACTATCGTTCCCGG
oLG270	TAGTCCGTCGCTAGATTGCCCAGACCGAGCG
oLG291	AATCGAATTCATGGTGAGCAAGGGCGAGGAG
oLG327	TCCGGCTACCGCGCCCGGGACCCCGCCGATAGC
oLG328	GGTGCAGTCGGGGGCCCGGCTGGAATTGTCGCC
oLG329	GGCGACAATTCCAGCCGGGCCCCCGACTGCACC
oLG330	TACGCCGGCTCGAGCGCCAACATGCGCGCAGCCTCCGTC
oLG331	GTCCGGGACGTCGTACGGGTAATTAGCGCCGGCGACCTCGTC
oLG334	GTCGTATTGGGCGCAGCAATTGCGTTAATC
oLG365	AATTGAAGCCGGCTGGCGCCAAGCTTCGAGACGATCTTCAACGCCAAG
oLG366	TCAGATTTCCTGATTGGGCGAGGAGAACATTGAAGG
oLG367	ATGTTCTCCTCGCCCAATCAGGAAATCTGAGTGAGCTGAGATG
oLG368	GCGTCACGGCCGAAGCTAGCGAATTCTGATGTTGAAACGCTCCAGCG
oLG371	TTGTTGGGCTTGGACTCGACCTCGTCGTCCGAACGAGGCGCTATGG
oLG372	CGGGTTCGGGATCGGCTTGCCGGAGCCGCCCGACACATAGTCA
oLG373	ACTACGCCGGCTCGAGCGGCACAAAAAGGGCAACCTTGCAATT
oLG374	CCGGGACGTCGTACGGGTACATGGTCATGATCCGTCCACC
Linker-1	5’-rAppCTGTAGGCACCATCAAT/3ddC/-3’
RT_oligo	5phos/GATCGTCGGACTGTAGAACTCTGAACCTGTCGGTGGTCGCCGTATCATT/iSp18/CACTCA/iSp18/CAAGCAGAAGACGGCATACGAATTGATGGTGCCTACAG
O230	AATGATACGGCGACCACCGAGATCGGAAGAGCACACGTCTGAACTCCAGTCACNNNNNNCGACAGGTTCAGAGTTC
O231	CAAGCAGAAGACGGCATACGA
