# Supplementary material for: Contact-dependent killing by Caulobacter crescentus via cell surface-associated, glycine zipper proteins
Source: eLife. 2017 Mar 21;6:e24869. doi: 10.7554/eLife.24869 (PMC5380434; doi:10.7554/eLife.24869)
Supplement: Supplementary file 3. — DOI: http://dx.doi.org/10.7554/eLife.24869.019 [file elife-24869-supp3.xlsx]

## Sheet: Sheet1
Strains
Name	Genotype	Construction details	Reference/Source
CB15n	Synchronizable wild-type CB15		Evinger, M. and Agabian, N. (1977)
TLS87	CB15n ∆rsaA		Le, T and Laub, M. (2013)
LG68	∆CCNA_00716 to cdzA::tetR	Electroporation of pLG52 into CB15n, two-step recombination method using sacB as a counter-selection marker (Skerker et al. 2005), using exponential phase culture for counterselection and supplementing counterselection plate with tetracycline.	This study
LG119	PlacI-lacI-Plac-CFP::tetR at hfaA locus	Electroporation of pLG129 into CB15n, two-step recombination and counter-selection, supplementing counterselection plate with tetracycline.	This study
LG120	PlacI-lacI-Plac-YFP::gentR at hfaA locus	Electroporation of pLG130 into CB15n, two-step recombination and counter-selection, supplementing counterselection plate with gentamycin.	This study
LG121	∆cdzC, PlacI-lacI-Plac-CFP::tetR at hfaA locus	Electroporation of pLG125 into CB15n, two-step recombination and counter-selection. Transduction of CFP and tetR markers from LG119 using phage øCr30 (Ely 1991)	This study
LG122	∆cdzD, PlacI-lacI-Plac-CFP::tetR at hfaA locus	Electroporation of pLG126 into CB15n, two-step recombination and counter-selection. Transduction of CFP and tetR markers from LG119 using phage øCr30	This study
LG123	∆cdzCD, PlacI-lacI-Plac-CFP::tetR at hfaA locus	Electroporation of pLG127 into CB15n, two-step recombination and counter-selection. Transduction of CFP and tetR markers from LG119 using phage øCr30	This study
LG124	∆cdzCDI, PlacI-lacI-Plac-CFP::tetR at hfaA locus	Electroporation of pLG128 into CB15n, two-step recombination and counter-selection, using exponential phase culture for counterselection. Transduction of CFP and tetR markers from LG119 using phage øCr30	This study
LG125	∆cdzC, PlacI-lacI-Plac-YFP::gentR at hfaA locus	Electroporation of pLG125 intoCB15n, two-step recombination and counter-selection. Transduction of YFP and gentR markers from LG120 using phage øCr30	This study
LG126	∆cdzD, PlacI-lacI-Plac-YFP::gentR at hfaA locus	Electroporation of pLG126 into CB15n, two-step recombination and counter-selection. Transduction of YFP and gentR markers from LG120 using phage øCr30	This study
LG127	∆cdzCD, PlacI-lacI-Plac-YFP::gentR at hfaA locus	Electroporation of pLG127 intoCB15n, two-step recombination and counter-selection. Transduction of YFP and gentR markers from LG120 using phage øCr30	This study
LG128	∆cdzCDI, PlacI-lacI-Plac-YFP::gentR at hfaA locus	Electroporation of pLG128 into LG120, two-step recombination and counter-selection, using exponential phase culture for counterselection. Transduction of YFP and gentR markers from LG120 using phage øCr30	This study
LG147	PlacI-lacI-Plac-CFP::tetR at hfaA locus , Pvan-CFP in low copy number plasmid	Electroporation of pMT738 into LG119	This study
LG150	∆cdzCDI, PlacI-lacI-Plac-CFP::tetR at hfaA locus, Pvan-CFP in low copy number plasmid	Electroporation of pMT738 into LG124	This study
LG151	∆cdzCDI, PlacI-lacI-Plac-CFP::tetR at hfaA locus, Pvan-cdzD in high copy number plasmid	Electroporation of pLG139 into LG124	This study
LG152	∆cdzCDI, PlacI-lacI-Plac-CFP::tetR at hfaA locus, Pvan-cdzC in high copy number plasmid	Electroporation of pLG138 into LG124	This study
LG153	∆cdzCDI, PlacI-lacI-Plac-CFP::tetR at hfaA locus, Pvan-cdzI in high copy number plasmid	Electroporation of pLG140 into LG124	This study
LG167	∆cdzD, PlacI-lacI-Plac-CFP::tetR at hfaA locus , Pvan-cdzD in high copy number plasmid	Electroporation of pLG139 into LG122	This study
LG168	∆cdzC, PlacI-lacI-Plac-CFP::tetR at hfaA locus, Pvan-cdzC in high copy number plasmid	Electroporation of pLG138 into LG121	This study
LG169	∆cdzCDI, PlacI-lacI-Plac-YFP::gentR at hfaA locus, empty vector (low copy number)	Electroporation of pMT630 into LG128	This study
LG170	PlacI-lacI-Plac-YFP::gentR at hfaA locus, empty vector (low copy number)	Electroporation of pMT630 into LG120	This study
LG171	∆cdzCDI, PlacI-lacI-Plac-CFP::tetR at hfaA locus, empty vector (high copy number)	Electroporation of pMT426 into LG124	This study
LG172	∆CCNA_00716 to cdzC,PlacI-lacI-Plac-CFP::tetR at hfaA locus	Electroporation of pLG141 into LG119, two-step recombination and counter-selection, using exponential phase culture for counterselection and supplementing counterselection plate with tetracycline.	This study
LG173	∆CCNA_00716 to cdzC, PlacI-lacI-Plac-YFP::gentR at hfaA locus	Electroporation of pLG141 into LG120, two-step recombination and counter-selection, using exponential phase culture for counterselection and supplementing counterselection plate with gentamycin.	This study
LG174	PlacI-lacI-Plac-YFP::gentR at hfaA locus, Pvan-cdzI in high copy number plasmid	Electroporation of pLG140 into LG120	This study
LG176	∆cdzAB, PlacI-lacI-Plac-YFP::gentR at hfaA locus	Electroporation of pLG145 into LG120, two-step recombination and counter-selection, supplementing counterselection plate with gentamycin.	This study
LG178	∆cdzC, PlacI-lacI-Plac-YFP::gentR at hfaA locus, PcdzC-cdzC in low copy number plasmid	Electroporation of pLG135 into LG125	This study
LG180	∆CCNA_00716 to cdzC, PlacI-lacI-Plac-YFP::gentR at hfaA locus, PcdzC-cdzCD in low copy number plasmid	Electroporation of pLG136 into LG173	This study
LG190	∆cdzCDI, PlacI-lacI-Plac-CFP::tetR at hfaA locus, PcdzC-cdzCDI in low copy number plasmid	Electroporation of pLG137 into LG124	This study
LG191	∆cdzCDI, PlacI-lacI-Plac-YFP::gentR at hfaA locus, PcdzC-cdzCDI in low copy number plasmid	Electroporation of pLG137 into LG128	This study
LG192	∆CCNA_00716 to cdzC, PlacI-lacI-Plac-CFP::tetR at hfaA locus, PcdzC-cdzCDI in low copy number plasmid	Electroporation of pLG137 into LG172	This study
LG193	∆CCNA_00716 to cdzC, PlacI-lacI-Plac-YFP::gentR at hfaA locus, PcdzC-cdzCDI in low copy number plasmid	Electroporation of pLG137 into LG173	This study
LG194	∆CCNA_00716 to cdzA::tetR, PcdzC-cdzCDI in low copy number plasmid	Electroporation of pLG137 into LG68	This study
LG195	∆cdzCD, PlacI-lacI-Plac-YFP::gentR at hfaA locus, PcdzC-cdzCD in low copy number plasmid	Electroporation of pLG136 into LG127	This study
LG196	∆CCNA_00716 to cdzC, PlacI-lacI-Plac-CFP::tetR at hfaA locus, PcdzC-cdzCD in low copy number plasmid	Electroporation of pLG136 into LG172	This study
LG197	∆cdzDI, PlacI-lacI-Plac-CFP::tetR at hfaA locus	Electroporation of pLG146 into LG119, two-step recombination and counter-selection, using exponential phase culture for counterselection.	This study
LG198	PcdzC-YFP::gentR at hfaA locus	Electroporation of pLG153 into CB15n, two-step recombination and counter-selection, supplementing counter-selection plate with gentamycin.	This study
LG219	∆cdzABCDI, PlacI-lacI-Plac-CFP::tetR at hfaA locus	Electroporation of pLG183 into LG119, two-step recombination and counter-selection.	This study
LG220	∆cdzABCDI, PlacI-lacI-Plac-YFP::gentR at hfaA locus	Electroporation of pLG183 into LG120, two-step recombination and counter-selection.	This study
LG223	∆cdzABCDI, PlacI-lacI-Plac-CFP::tetR at hfaA locus, Pvan-cdzI in high copy number plasmid	Electroporation of pLG140 into LG219	This study
LG225	∆cdzABCDI, PlacI-lacI-Plac-CFP::tetR at hfaA locus, PcdzC-cdzI in low copy number plasmid	Electroporation of pLG158 into LG225	This study
LG226	∆cdzABCDI, PlacI-lacI-Plac-CFP::tetR at hfaA locus, empty vector (low copy number)	Electroporation of pMT630 into LG219	This study
LG227	∆cdzABCDI, PlacI-lacI-Plac-YFP::gentR at hfaA locus, PcdzC-cdzCDI in low copy number plasmid	Electroporation of pLG137 into LG220	This study
LG228	∆cdzABCDI, PlacI-lacI-Plac-YFP::gentR at hfaA locus, empty vector (low copy number)	Electroporation of pMT630 into LG220	This study
LG229	∆cdzCD, PlacI-lacI-Plac-YFP::gentR at hfaA locus, PcdzC-cdzC in low copy number plasmid	Electroporation of pLG135 into LG127	This study
LG230	∆cdzCD, PlacI-lacI-Plac-YFP::gentR at hfaA locus, PcdzC-cdzD in low copy number plasmid	Electroporation of pLG157 into LG127	This study
LG235	∆CCNA_00716 to cdzA::tetR, PQ5-tdTomato in high copy number plasmid	Electroporation of pLG155 into LG68	This study
LG236	∆CCNA_00716 to cdzA::tetR, PQ5-venus in high copy number plasmid	Electroporation of pLG159 into LG68	This study
LG240	PQ5-tdTomato in high copy number plasmid	Electroporation of pLG155 into CB15n	This study
LG241	PQ5-venus in high copy number plasmid	Electroporation of pLG159 into CB15n	This study
LG268	∆cdzABCDI, PlacI-lacI-Plac-CFP::tetR at hfaA locus, PcdzC-cdzCDI in low copy number plasmid	Electroporation of pLG158 into LG219	This study
LG284	∆cdzCDI, PlacI-lacI-Plac-YFP::gentR at hfaA locus, PcdzC-cdzCHA-cdzDI in low copy number plasmid	Electroporation of pLG205 into LG128	This study
LG301	∆manB ∆rsaA	Electroporation of pLG223 into TLS87, two-step recombination and counter-selection.	This study
LG308	∆manB ∆rsaA, PcdzC-cdzCHA-cdzDI in low copy number plasmid	Electroporation of pLG205 into LG301	This study
LG318	∆cdzCDI, PlacI-lacI-Plac-YFP::gentR at hfaA locus, PcdzC-cdzC-cdzDV5-cdzI in low copy number plasmid	Electroporation of pLG227 into LG128	This study
LG319	∆cdzCDI, PlacI-lacI-Plac-CFP::tetR at hfaA locus, PcdzC-cdzCD-cdzIHA in low copy number plasmid	Electroporation of pLG228 into LG124	This study
LG330	∆cdzAB, PlacI-lacI-Plac-YFP::gentR at hfaA locus, PcdzC-(cdzCHA)-cdzDI in low copy number plasmid	Electroporation of pLG205 into LG176	This study
LG331	∆cdzABCDI ∆manB ∆rsaA, PcdzC-cdzCHA-cdzDI in low copy number plasmid	1) Electroporation of pLG183 into LG301, two-step recombination and counter-selection. 2)Electroporation of pLG205	This study
LG332	∆cdzD, PlacI-lacI-Plac-YFP::gentR at hfaA locus, PcdzC-cdzCHA in low copy number plasmid	Electroporation of pLG204 into LG126	This study
LG339	∆CCNA_00716 to cdzA::tetR, cdzABCDI in low copy number plasmid	Electroporation of pLG238 into LG68	This study
LG345	Brevundimonas subvivioides Poindexter ATCC 15264 with kanR	Conjugation with E. coli EZ-Tn5-kanR delivery strain . 4 Individual clones were tested in competition experiments	This study
LG346	Caulobacter segnis ATCC 21756 with kanR	Conjugation with E. coli Tn5-kanR delivery strain. 4 Individual clones were tested in competition experiments	This study
LG347	Asticcacaulis excentricus with kanR	Conjugation with E. coli Tn5-kanR delivery strain. 4 Individual clones were tested in competition experiments	This study
LG348	Agrobacterium tumefaciens with kanR	Conjugation with E. coli Tn5-kanR delivery strain. 4 Individual clones were tested in competition experiments	This study
LG349	Sinorhizobium meliloti strain 1021 with kanR	Conjugation with E. coli Tn5-kanR delivery strain. 4 Individual clones were tested in competition experiments	This study
LG350	Rhodobacter sphaeroides strain 2.4.1 with kanR	Conjugation with E. coli Tn5-kanR delivery strain. 4 Individual clones were tested in competition experiments	This study
ML23	E. coli SM10 (kanR)		Lab strain collection
	Strain references
	Ely B. 1991. Genetics of Caulobacter crescentus. Methods Enzymol 204: 372–384.
	Evinger, M. and Agabian, N. (1977) Envelope-associated nucleoid from Caulobacter crescentus stalked and swarmer cells. J Bacteriol 132, 294-301.
	Gora KG, Tsokos CG, Chen YE, Srinivasan BS, Perchuk BS, Laub MT. 2010. A cell-type- specific protein-protein interaction modulates transcriptional activity of a master regulator in Caulobacter crescentus. Mol Cell 39: 455–467.
	Hemsley A, Arnheim N, Toney MD, Cortopassi G, Galas DJ. A simple method for site-directed mutagenesis using the polymerase chain reaction. Nucleic Acids Res. 1989 Aug 25;17(16):6545-51.
	Kaczmarczyk A, Vorholt JA, Francez-Charlot A. Cumate-Inducible Gene Expression System for Sphingomonads and Other Alphaproteobacteria. Applied and Environmental Microbiology. 2013;79(21):6795-6802. doi:10.1128/AEM.02296-13.
	Le TB, Imakaev MV, Mirny LA, Laub MT. High-resolution mapping of the spatial organization of a bacterial chromosome. Science. 2013 Nov 8;342(6159):731-4. doi: 10.1126/science.1242059.
	Li M.Z. & Elledge S.J. (2007), “Harnessing homologous recombination in vitro to generate recombinant DNA via SLIC”, Nature Methods, 2007, 4 (3), 251-256
	Shaner NC, Campbell RE, Steinbach PA, Giepmans BN, Palmer AE, Tsien RY. Improved monomeric red, orange and yellow fluorescent proteins derived from Discosoma sp. red fluorescent protein. Nat Biotechnol. 2004 Dec;22(12):1567-72.
	Skerker JM, Prasol MS, Perchuk BS, Biondi EG, Laub MT. 2005. Two-component signal transduction pathways regulating growth and cell cycle progression in a bacterium: a system-level analysis. PLoS Biol 3: e334.
	Thanbichler M, Iniesta AA, Shapiro L. 2007. A comprehensive set of plasmids for vanillate- and xylose-inducible gene expression in Caulobacter crescentus. Nucleic Acids Res 35: e137.
