# Supplementary material for: Contact-dependent killing by Caulobacter crescentus via cell surface-associated, glycine zipper proteins
Source: eLife. 2017 Mar 21;6:e24869. doi: 10.7554/eLife.24869 (PMC5380434; doi:10.7554/eLife.24869)
Supplement: Supplementary file 4. — DOI: http://dx.doi.org/10.7554/eLife.24869.020 [file elife-24869-supp4.xlsx]

## Sheet: Sheet1
Plasmids
Name	Description	Construction details	Reference/Source
pMT426	High copy number plasmid with vanillate promoter		(Thanbichler et al., 2007)
pMT630	Low copy number plasmid with vanillate promoter		(Thanbichler et al., 2007)
pMT738	Low copy number plasmid with vanillate promoter driving CFP expression		(Thanbichler et al., 2007)
pNPTS138	Intregration vector (kanR) with sacB counterselection		(Skerker at al., 2005)
pNPTspec	pNPTS138 LR destination derivative modified with specR cassette		(Gora et al., 2010)
pLG52	pNPTspec-based plasmid for replacement of CCNA_00716 to cdzA with tetR	SOE PCR with oLG66+oLG67 to fuse: 1) 800 bp upstream region of CCNA_00716 (PCR oLG67+68) 2)tetR(PCR oLG69+70) 3)800 bp downstream region of cdzA (PCR oLG65+66) ligated into pENTR-D-TOPO and LR reaction into pNPTspec	This study
pLG53	region spanning 3' end of CCNA_00719 (last 150 bp included) to 5' of cdzB (first 150 bp included), cloned into D-TOPO-pENTR	PCR of CB15n DNA, using oLG73+74. Reaction ligated into TOPO-pENTR
pLG125	pNPTS138-based plasmid for markerless in-frame deletion ∆cdzC	SLIC reaction (Li and Elledge, 2007) to fuse: 1)HindII-HF and EcoRI-HF digested pNPTS138 2) 1400 bp upstream of cdzC (first 8 codons) amplified by PCR (oLG144+151) 3) last 3 codons of cdzC and 800 bp downstream amplified by PCR (oLG143+152)	This study
pLG126	pNPTS138-based plasmid for markerless in-frame deletion ∆cdzD	SLIC reaction to fuse: 1)HindII-HF and EcoRI-HF digested pNPTS138 2) 1100 bp upstream of cdzD (first 5 codons) amplified by PCR (oLG146+151) 3) last 5 codons of cdzD and 1100 bp downstream amplified by PCR (oLG145+152)	This study
pLG127	pNPTS138-based plasmid for markerless in-frame deletion ∆cdzCD	SLIC reaction to fuse: 1)HindII-HF and EcoRI-HF digested pNPTS138 2) 1100 bp upstream of cdzC (first 8 codons) amplified by PCR (oLG148+151) 3) last 5 codons of cdzD and 800 bp downstream amplified by PCR (oLG147+152)	This study
pLG128	pNPTS138-based plasmid for markerless in-frame deletion ∆cdzCDI	SLIC reaction to fuse: 1)HindII-HF and EcoRI-HF digested pNPTS138 2) 800 bp upstream of cdzC (first 8 codons) amplified by PCR (oLG150+151) 3) last 5 codons of cdzI and 800 bp downstream amplified by PCR (oLG149+152)	This study
pLG129	pNPTS138-based plasmid for integration of PlacI-lacI-Plac-CFP::tetR at hfaA locus	Fragement A made by SOE PCR (oLG154+159) to fuse: 1) hfaA upstream region-PlacI-lacI-Plac amplified by PCR (oLG154+156) using pCA66 as template 2) CFP amplified by PCR (oLG157+159) using pMT738 as template Fragment B made by SOE PCR (oLG155+161) to fuse: 1) tetR (PCR oLG161+163) 2) hfaA (PCR oLG155+165) Fragments A and B were fused by SLIC into pNPTS138 previously digested with HindII-HF and EcoR…	This study
pLG130	pNPTS138-based plasmid for integration of PlacI-lacI-Plac-YFP::gentR at hfaA locus	Fragement A: hfaA upstream region-PlacI-lacI-Plac amplified by PCR (oLG154+156) using pCA66 as template Fragment B made by SOE PCR (oLG155+157) to fuse: 1) YFP amplified by PCR (oLG157+158) using pMT737 as template 2) gentR (PCR oLG160+162) 3) hfaA (PCR oLG155+164) Fragments A and B were fused by SLIC into pNPTS138 previously digested with HindII-HF and EcoRI-HF	This study
pLG135	pMT630-based plasmid for expression of PcdzC-cdzC	Pcdz-cdzC amplified by PCR (oLG120+174), cloned by restriction cloning using PstI and EcoRI to ligate into pMT630	This study
pLG136	pMT630-based plasmid for expression of PcdzC-cdzCD	Pcdz-cdzCD amplified by PCR (oLG183+184), cloned by restriction cloning using NdeI and SacI-HF to ligate into pMT630	This study
pLG137	pMT630-based plasmid for expression of PcdzC-cdzCDI	Pcdz-cdzCDI amplified by PCR (oLG182+184), cloned by restriction cloning using NdeI and SacI-HF to ligate into pMT630	This study
pLG138	pMT426-based plasmid for expression of Pvan-cdzC	cdzC was amplified by PCR (oLG120+172), cloned by restriction cloning using NdeI and EcoRI-HF to ligate into pMT426	This study
pLG139	pMT426-based plasmid for expression of Pvan-cdzD	cdzD was amplified by PCR (oLG122+173), cloned by restriction cloning using NdeI and EcoRI-HF to ligate into pMT426,	This study
pLG140	pMT426-based plasmid for expression of Pvan-cdzI	cdzD was amplified by PCR (oLG98+126), cloned by restriction cloning using NdeI and EcoRI-HF to ligate into pMT426	This study
pLG141	pNPTS138-based plasmid for markerless deletion of CCNA_00716 to cdzC	SLIC reaction to fuse: 1)HindII-HF and EcoRI-HF digested pNPTS138 2) 733 bp upstream of CCNA_00716 amplified by PCR (oLG177+178) 3) 796 bp downstream of cdzC amplified by PCR (oLG179+180)	This study
pLG145	pNPTS138-based plasmid for markerless deletion ∆cdzAB	SLIC reaction to fuse: 1)HindII-HF and EcoRI-HF digested pNPTS138 2) 697 bp upstream of cdzB (first 5 codons) amplified by PCR (oLG190+193) 3) 832 bp downstream of cdzA (last 5 codons) amplified by PCR (oLG191+192)	This study
pLG146	pNPTS138-based plasmid for markerless deletion ∆cdzDI	SLIC reaction to fuse: 1)HindII-HF and EcoRI-HF digested pNPTS138 2) 775 bp upstream of cdzD (first 5 codons) amplified by PCR (oLG151+187) 3) 1120 bp downstream of cdzI (last 5 codons) amplified by PCR (oLG152+188)	This study
pLG153	pNPTS138-based plasmid for integration PcdzC-YFP::gentR at hfa locus	SLIC reaction to fuse: 1)HindII-HF and EcoRI-HF digested pNPTS138 2) 530 bp upstream of hfaA amplified by PCR (oLG154+212) 3) 126 bp promoter region of cdzC amplified by PCR (oLG211+213) 4) YFP::gentR-hfaA casette amplified by PCR (oLG155+214) using pLG130 as template	This study
pLG155	pLG174-based plasmid for expression of PQ5-tdTomato	tdTomato was amplified by PCR (oLG210+291) (Shaner et al., 2004), cloned by restriction cloning using EcoRI-HF and SacI-HF to ligate into pLG174	This study
pLG157	pMT630-based plasmid for expression of PcdzC-cdzD	SLIC reaction to fuse: 1) pMT630 digested with SacI-HF and NdeI 2) PcdzC-D amplified by PCR (oLG183+184) using pLG125 as template	This study
pLG158	pMT630-based plasmid for expression of PcdzC-cdzI	SLIC reaction to fuse: 1) pMT630 digested with SacI-HF and NdeI 2) PcdzC-E amplified by PCR (oLG182+184) using pLG127 as template	This study
pLG159	pMT426-based plasmid for expression of PQ5-venus	venus was amplified by PCR (oLG210+291) from pMT648 (Thanbichler et al.,2007), cloned by restriction cloning using EcoRI-HF and SacI-HF to ligate into pLG174	This study
pLG174	pMT426-based plasmid for protein expression of PQ5 with multiple cloning site	SLIC reaction to fuse: 1) pMT426 excluding vanillate repressor and Pvan , amplified by PCR (oLG253+257) 2) PQ5 amplified by PCR (oLG255+258) using pQF (Kaczmarczyc et al., 2013)	This study
pLG183	pNPTS138-based plasmid for markerless deletion deletion ∆cdzABCDI	SLIC reaction to fuse: 1)HindII-HF and EcoRI-HF digested pNPTS138 2) 920 bp upstream of cdzI amplified by PCR (oLG267+270) 3) 800 bp downstream of cdzA amplified by PCR (oLG268+269)	This study
pLG204	pMT630-based plasmid for expression of PcdzC-cdzCHA	1) round-the-horn site-directed mutagenesis to insert HA tag into cdzC after leader peptide, with oLG330+331, using pLG53 as template 3) PCR of Pcdz-C using plasmid from step 2 as template (oLG184+186), cloned by restriction cloning using NdeI and SacI-HF to ligate into pMT630	This study
pLG205	pMT630-based plasmid for expression of PcdzC-cdzCHA-cdzDI	1) round-the-horn site-directed mutagenesis with oLG330+331 using pLG53 as template 3) PCR of Pcdz-CDE using plasmid from step 2 as template (oLG182+184), cloned by restriction cloning using NdeI and SacI-HF to ligate into pMT630	This study
pLG223	pNPTS138-based plasmid for markerless deletion ∆ManB (CCNA_02347)	SLIC reaction to fuse: 1)HindII-HF and EcoRI-HF digested pNPTS138 2) 950 bp upstream of manB (first 5 codons) amplified by PCR (oLG365+366) 3) last 5 codons of manB and 950 bp downstream amplified by PCR (oLG367+368)	This study
pLG227	pMT630-based plasmid for expression of PcdzC-cdzC-cdzDV5-cdzI	1) round-the-horn site-directed mutagenesis to insert V5 tag into cdzD after leader peptide, with oLG371+372 using pLG53 as template 3) PCR of Pcdz-CDE using plasmid from step 2 as template (oLG182+184), cloned by restriction cloning using NdeI and SacI-HF to ligate into pMT630	This study
pLG228	pMT630-based plasmid for expression of PcdzC-cdzCD-edtIHA	1) round-the-horn site-directed mutagenesis with oLG373+374 using pLG53 as template 3) PCR of Pcdz-CDE using plasmid from step 2 as template (oLG182+184), cloned by restriction cloning using NdeI and SacI-HF to ligate into pMT630	This study
pLG238	pMT630-based plasmid with cdzABCDI	1) PCR of cdzABCDI, using oLG410+411. Reaction ligated into TOPO-pENTR 2) Subcloned by Gibson assembly into pMT630 cut with NdeI+SacI-HF	This study
